# Supplementary material for: Understanding of bacterial lignin extracellular degradation mechanisms by Pseudomonas putida KT2440 via secretomic analysis
Source: Biotechnol Biofuels Bioprod. 2022 Oct 31;15:117. doi: 10.1186/s13068-022-02214-x (PMC9620641; doi:10.1186/s13068-022-02214-x)
Supplement: Supplementary file 2 — Additional file 2: Table S4. Proteomic analysis of the intracellular and secretome in P. putida KT2440. [file 13068_2022_2214_MOESM2_ESM.xlsx]

## Sheet: Intracellular proteins
Normalized data of intracellular proteins			Maxquant processed protein abundance (log2 transformed)
Protein IDs	Gene	Protein Name	pellet_r1	pellet_r2	pellet_r3	pellet_r4
ARGA_PSEPK	argA	Amino-acid acetyltransferase	28.7475	28.1358	30.4834	31.1595
DNAA_PSEPK	dnaA	Chromosomal replication initiator protein DnaA	28.492	28.6805	28.4665	28.5489
DPO3B_PSEPK	dnaN	Beta sliding clamp	30.8924	30.9951	30.8898	30.6129
RSMG_PSEPK	rsmG	Ribosomal RNA small subunit methyltransferase G	28.676	28.4024	28.3632	28.1702
IHFA_PSEPK	ihfA	Integration host factor subunit alpha	30.7928	30.4516	30.9755	31.0368
IHFB_PSEPK	ihfB	Integration host factor subunit beta	30.2934	30.3158	29.5219	28.8917
CPOB_PSEPK	cpoB	Cell division coordinator CpoB	29.791	28.9239	29.546	29.9832
KAD_PSEPK	adk	Adenylate kinase	32.8867	33.0732	32.6918	33.1239
PAL_PSEPK	pal	Peptidoglycan-associated lipoprotein	33.9123	33.5425	33.8593	33.3211
YIDC_PSEPK	yidC	Membrane protein insertase YidC	31.1301	31.1463	31.1585	31.3945
Y002_PSEPK	PP_0002	Uncharacterized protein PP	26.8601	27.0745	26.7269	26.9334
PARB_PSEPK	parB	Probable chromosome-partitioning protein ParB	30.6749	30.398	30.4094	29.7931
RL7_PSEPK	rplL	50S ribosomal protein L7/L12	34.9013	34.9687	35.0605	34.845
RL34_PSEPK	rpmH	50S ribosomal protein L34	31.336	30.7073	30.4874	31.1177
RS21_PSEPK	rpsU	30S ribosomal protein S21	32.8465	32.5815	32.7367	32.8271
RP54_PSEPK	rpoN	RNA polymerase sigma-54 factor	29.6722	30.6164	30.365	30.2174
TOLB_PSEPK	tolB	Tol-Pal system protein TolB	31.894	31.816	31.9304	31.9946
MNME_PSEPK	mnmE	tRNA modification GTPase MnmE	29.2816	29.2875	29.1881	27.4229
ARGB_PSEPK	argB	Acetylglutamate kinase	30.4527	30.4906	29.7501	29.466
ARGD_PSEPK	argD	Acetylornithine aminotransferase	31.1171	30.898	30.9773	30.9756
Y396_PSEPK	PP_0396	UPF0229 protein PP	32.4152	31.936	31.9956	31.7315
RS11_PSEPK	rpsK	30S ribosomal protein S11	32.6272	32.6339	32.8198	32.6787
SELD_PSEPK	selD	Selenide, water dikinase	28.8892	28.2433	28.6522	28.1385
HISX_PSEPK	hisD	Histidinol dehydrogenase	30.3133	30.0185	30.2368	29.9915
Y1352_PSEPK	PP_1352	UPF0234 protein PP	30.694	29.7768	29.7388	29.8101
ASSY_PSEPK	argG	Argininosuccinate synthase	32.3921	32.0782	31.7074	31.8116
ARGJ_PSEPK	argJ	Arginine biosynthesis bifunctional protein ArgJ	29.9063	29.4811	30.1884	29.5032
ARLY_PSEPK	argH	Argininosuccinate lyase	32.1235	31.9922	32.02	32.1799
IF1_PSEPK	infA	Translation initiation factor IF-1	30.1935	30.1123	30.3287	30.0567
FTSZ_PSEPK	ftsZ	Cell division protein FtsZ	29.5827	29.6459	29.1732	29.5326
ATPL_PSEPK	atpE	ATP synthase subunit c	31.0458	30.56	31.0885	31.4192
ATPF_PSEPK	atpF	ATP synthase subunit b	33.747	34.2107	34.0515	34.0391
ATPD_PSEPK	atpH	ATP synthase subunit delta	29.8676	30.7051	30.3203	30.4726
ATPA_PSEPK	atpA	ATP synthase subunit alpha	35.8137	35.7584	35.848	35.9558
ATPG_PSEPK	atpG	ATP synthase gamma chain	33.4699	33.2696	32.8824	32.9177
ATPB_PSEPK	atpD	ATP synthase subunit beta	36.043	35.9513	35.8282	35.8719
ATPE_PSEPK	atpC	ATP synthase epsilon chain	32.7393	32.4624	32.3178	32.3464
GLMU_PSEPK;REV__tr	glmU	Bifunctional protein GlmU	31.3744	30.9148	31.3018	30.7798
GLMS_PSEPK	glmS	Glutamine--fructose-6-phosphate aminotransferase [isomerizing]	29.2275	28.5061	29.1067	29.2381
PDXY_PSEPK	pdxY	Pyridoxal kinase PdxY	24.8742	24.7325	24.7356	25.2969
PSTB2_PSEPK	pstB2	Phosphate import ATP-binding protein PstB 2	26.9825	30.0359	29.8072	#NUM!
KGUA_PSEPK	gmk	Guanylate kinase	28.0293	28.1588	26.3558	26.8323
PYRE_PSEPK	pyrE	Orotate phosphoribosyltransferase	28.4859	28.5361	29.4318	28.6967
ALGC_PSEPK	algC	Phosphomannomutase/phosphoglucomutase	26.6141	26.8691	26.1682	26.9205
RL28_PSEPK	rpmB	50S ribosomal protein L28	33.3242	33.4881	32.5654	32.3101
RL33_PSEPK	rpmG	50S ribosomal protein L33	32.7034	32.4801	32.7922	33.0381
DADA2_PSEPK	dadA2	D-amino acid dehydrogenase 2	23.7626	26.095	24.004	24.3769
XPT_PSEPK	xpt	Xanthine phosphoribosyltransferase	28.8376	29.1322	28.6964	28.9998
DAPF_PSEPK	dapF	Diaminopimelate epimerase	27.7368	26.9871	26.5474	26.533
PPK1_PSEPK	ppk	Polyphosphate kinase	30.9356	30.1847	30.8022	30.7752
Y5201_PSEPK	PP_5201	UPF0149 protein PP	28.4122	28.4394	28.1056	29.1417
GCST_PSEPK	gcvT	Aminomethyltransferase	29.0163	28.7835	28.9274	28.9125
GCSH2_PSEPK	gcvH2	Glycine cleavage system H protein 2	31.3529	31.0464	30.657	30.7959
GCSP2_PSEPK	gcvP2	Glycine dehydrogenase (decarboxylating) 2	30.4045	30.493	30.5302	30.1334
RPIA_PSEPK	rpiA	Ribose-5-phosphate isomerase A	29.5383	29.7996	29.4927	30.4831
TYSY_PSEPK	thyA	Thymidylate synthase	28.7925	26.3598	26.0519	27.5787
ILVD_PSEPK	ilvD	Dihydroxy-acid dehydratase	32.062	31.8927	31.9044	32.1386
COAD_PSEPK	coaD	Phosphopantetheine adenylyltransferase	30.1158	29.8735	29.934	29.957
THIG_PSEPK	thiG	Thiazole synthase	30.7615	30.3955	30.5618	30.3469
TRMB_PSEPK	trmB	tRNA (guanine-N(7)-)-methyltransferase	26.407	26.672	26.5006	26.1376
SYR_PSEPK	argS	Arginine--tRNA ligase	31.7874	31.8296	31.6902	31.5492
RL31_PSEPK	rpmE	50S ribosomal protein L31	31.8411	30.1413	29.5999	30.8562
AROB_PSEPK	aroB	3-dehydroquinate synthase	30.3554	30.4959	30.0894	30.4376
BETA_PSEPK	betA	Oxygen-dependent choline dehydrogenase	29.1625	29.4153	29.1129	28.8913
BETB_PSEPK	betB	Betaine aldehyde dehydrogenase	28.8322	29.4456	28.9307	28.5665
GPMI_PSEPK	gpmI	2,3-bisphosphoglycerate-independent phosphoglycerate mutase	31.474	31.3233	31.3047	31.2524
SECB_PSEPK	secB	Protein-export protein SecB	31.5614	31.4405	31.4929	31.3324
F16PA_PSEPK	fbp	Fructose-1,6-bisphosphatase class 1	30.9712	29.7743	30.1056	29.9937
HUTU_PSEPK	hutU	Urocanate hydratase	27.847	28.197	28.4255	28.1753
HUTH_PSEPK	hutH	Histidine ammonia-lyase	27.6393	27.2218	26.7238	26.8162
OPGG_PSEPK	opgG	Glucans biosynthesis protein G	30.3943	30.6581	30.5102	30.5901
UBIE_PSEPK	ubiE	Ubiquinone/menaquinone biosynthesis C-methyltransferase UbiE	30.5381	30.6919	30.455	30.5926
HSLU_PSEPK	hslU	ATP-dependent protease ATPase subunit HslU	30.6798	30.8377	30.6504	30.5871
HSLV_PSEPK	hslV	ATP-dependent protease subunit HslV	28.3393	27.9842	27.3258	27.2622
PYRB_PSEPK	pyrB	Aspartate carbamoyltransferase	29.5301	28.4067	29.6403	29.3152
GSHB_PSEPK	gshB	Glutathione synthetase	29.6175	29.5321	29.3854	29.3064
Y4981_PSEPK	PP_4981	UPF0312 protein PP	33.0152	32.8766	33.106	32.8265
LIGB_PSEPK	ligB	DNA ligase B	27.2305	27.0331	26.0454	#NUM!
METK_PSEPK	metK	S-adenosylmethionine synthase	33.3542	33.2615	33.0414	32.9251
PGK_PSEPK	pgk	Phosphoglycerate kinase	31.4331	31.1772	31.4335	31.3191
HLDE_PSEPK	hldE	Bifunctional protein HldE	29.4761	29.0507	29.7243	30.0405
ORN_PSEPK	orn	Oligoribonuclease	28.6901	29.0902	28.2536	27.1974
HFQ_PSEPK	hfq	RNA-binding protein Hfq	32.911	32.3691	32.216	32.5644
HISZ_PSEPK	hisZ	ATP phosphoribosyltransferase regulatory subunit	29.914	29.1672	29.7866	30.0747
PURA_PSEPK	purA	Adenylosuccinate synthetase	31.3783	31.4497	31.7649	31.4169
RLMB_PSEPK	rlmB	23S rRNA (guanosine-2-O-)-methyltransferase RlmB	28.7707	29.0489	29.2655	28.3232
RS6_PSEPK	rpsF	30S ribosomal protein S6	33.2681	32.5867	33.327	32.7989
RS18_PSEPK	rpsR	30S ribosomal protein S18	33.1175	32.9904	32.7595	33.4081
RL9_PSEPK	rplI	50S ribosomal protein L9	33.4634	33.0855	33.8409	33.5781
NADE_PSEPK	nadE	NH(3)-dependent NAD(+) synthetase	31.4001	31.8633	31.7767	31.1382
CBPA_PSEPK	cbpA	Curved DNA-binding protein	30.9662	31.2142	30.9837	30.4671
CBPM_PSEPK	cbpM	Chaperone modulatory protein CbpM	28.8992	28.9555	27.8736	28.6097
CBID_PSEPK	cbiD	Cobalt-precorrin-5B C(1)-methyltransferase	27.6725	27.5923	27.5498	#NUM!
PUR2_PSEPK	purD	Phosphoribosylamine--glycine ligase	31.0327	30.8049	31.0728	31.0206
PUR9_PSEPK	purH	Bifunctional purine biosynthesis protein PurH	31.1204	31.2899	31.3592	31.3877
PROA_PSEPK	proA	Gamma-glutamyl phosphate reductase	30.6428	30.2855	30.491	30.0347
NADD_PSEPK	nadD	Probable nicotinate-nucleotide adenylyltransferase	24.985	25.422	24.9411	25.1416
SYL_PSEPK	leuS	Leucine--tRNA ligase	31.0071	30.7583	30.8741	30.8744
GSA_PSEPK	hemL	Glutamate-1-semialdehyde 2,1-aminomutase	31.1192	30.8265	30.0593	30.7766
GRPE_PSEPK	grpE	Protein GrpE	31.0709	30.7561	30.4341	30.4419
DNAK_PSEPK	dnaK	Chaperone protein DnaK	34.6718	34.7502	34.6898	34.6734
DNAJ_PSEPK	dnaJ	Chaperone protein DnaJ	27.9308	27.9943	28.8537	28.4963
DAPB_PSEPK	dapB	4-hydroxy-tetrahydrodipicolinate reductase	30.193	29.4969	30.04	30.0904
CARA_PSEPK	carA	Carbamoyl-phosphate synthase small chain	30.5426	30.5625	30.6639	30.804
CARB_PSEPK	carB	Carbamoyl-phosphate synthase large chain	33.0354	33.0718	32.9902	32.8215
GREA_PSEPK	greA	Transcription elongation factor GreA	30.2244	29.6438	29.7459	30.017
GLMM_PSEPK	glmM	Phosphoglucosamine mutase	30.0517	29.6249	29.8015	30.0258
TPIS_PSEPK	tpiA	Triosephosphate isomerase	30.3836	30.493	29.1945	30.0825
IF2_PSEPK	infB	Translation initiation factor IF-2	33.0233	33.2688	32.8703	32.8886
RBFA_PSEPK	rbfA	Ribosome-binding factor A	27.7101	28.4728	27.8569	28.9454
RS15_PSEPK	rpsO	30S ribosomal protein S15	32.1134	32.3722	32.0833	32.163
PNP_PSEPK	pnp	Polyribonucleotide nucleotidyltransferase	33.1407	32.8567	33.1068	33.2425
ACSA2_PSEPK	acsA2	Acetyl-coenzyme A synthetase 2	30.7441	30.7415	30.3759	30.3334
G6PI2_PSEPK	pgi2	Glucose-6-phosphate isomerase 2	31.9877	31.4179	31.7857	31.8717
PANC_PSEPK	panC	Pantothenate synthetase	29.2869	29.5499	29.2827	29.6748
PANB_PSEPK	panB	3-methyl-2-oxobutanoate hydroxymethyltransferase	28.2815	27.9483	28.4867	28.772
ILVC_PSEPK	ilvC	Ketol-acid reductoisomerase (NADP(+))	33.6952	33.7018	33.8267	33.9156
TRMA_PSEPK	trmA	tRNA/tmRNA (uracil-C(5))-methyltransferase	28.3231	28.7282	28.326	27.8984
FABV_PSEPK	fabV	Enoyl-[acyl-carrier-protein] reductase [NADH]	32.0907	32.2395	32.1196	32.001
HGD_PSEPK	hmgA	Homogentisate 1,2-dioxygenase	25.8542	25.2651	24.6873	24.8557
PHS_PSEPK	phhB	Pterin-4-alpha-carbinolamine dehydratase	28.2633	29.9582	28.3441	28.9996
ACSA1_PSEPK	acsA1	Acetyl-coenzyme A synthetase 1	31.0774	30.9328	30.173	30.4922
ASTD_PSEPK	astD	N-succinylglutamate 5-semialdehyde dehydrogenase	29.6053	29.2332	29.1917	28.0023
ASTB_PSEPK	astB	N-succinylarginine dihydrolase	29.8158	29.712	28.8277	29.3117
ASTE_PSEPK	astE	Succinylglutamate desuccinylase	28.7671	29.2133	29.4798	29.0578
SYA_PSEPK	alaS	Alanine--tRNA ligase	33.0653	32.8562	32.8009	32.864
AK_PSEPK	PP_4473	Aspartate kinase	31.8772	31.6338	31.9016	31.971
YCGR_PSEPK	ycgR	Flagellar brake protein YcgR	30.4061	29.5833	29.4253	29.8441
CHER2_PSEPK	cheR2	Chemotaxis protein methyltransferase Cher2	27.7512	29.0362	28.8043	29.878
FLGH_PSEPK	flgH	Flagellar L-ring protein	25.5398	25.0792	24.8253	25.668
CHEZ_PSEPK	cheZ	Protein phosphatase CheZ	29.6169	30.1784	29.5468	29.7964
CHEB1_PSEPK	cheB1	Protein-glutamate methylesterase/protein-glutamine glutaminase of group 1 operon	29.6492	30.3029	29.9154	30.0924
APT_PSEPK	apt	Adenine phosphoribosyltransferase	27.6547	27.8538	27.7522	27.6562
SUCC_PSEPK	sucC	Succinate--CoA ligase [ADP-forming] subunit beta	34.3276	34.3636	34.5166	34.3372
HTPG_PSEPK	htpG	Chaperone protein HtpG	30.8501	30.8364	30.8383	30.7647
FABA_PSEPK	fabA	3-hydroxydecanoyl-[acyl-carrier-protein] dehydratase	31.0295	31.5509	31.2416	31.2836
GPDA_PSEPK	gpsA	Glycerol-3-phosphate dehydrogenase [NAD(P)+]	29.2455	29.3852	29.0516	29.0986
GLO2_PSEPK	gloB	Hydroxyacylglutathione hydrolase	27.3321	25.6608	25.3428	26.8582
CHRR_PSEPK	chrR	Quinone reductase	32.0042	31.9639	31.8684	32.167
NUOI_PSEPK	nuoI	NADH-quinone oxidoreductase subunit I	28.734	28.3125	28.674	28.6826
NUOG_PSEPK	nuoG	NADH-quinone oxidoreductase subunit G	30.9635	30.9318	30.6783	31.1124
NUOCD_PSEPK	nuoC	NADH-quinone oxidoreductase subunit C/D	31.2847	30.9862	30.6967	30.6719
NUOB_PSEPK	nuoB	NADH-quinone oxidoreductase subunit B	29.5417	29.2042	29.4515	29.4202
EFG2_PSEPK	fusB	Elongation factor G 2	32.2905	31.7439	32.0504	32.1141
GLGB_PSEPK	glgB	1,4-alpha-glucan branching enzyme GlgB	30.9129	30.2125	30.7465	30.5009
LOLA_PSEPK	lolA	Outer-membrane lipoprotein carrier protein	30.1833	29.9614	30.1426	30.0487
SYS_PSEPK	serS	Serine--tRNA ligase	31.3759	30.9225	31.1731	31.2327
CYSG_PSEPK	cysG	Siroheme synthase	28.4884	27.8847	28.1299	28.4778
CSRA_PSEPK	csrA	Translational regulator CsrA	32.7769	32.6467	32.1728	32.8649
BSR_PSEPK	alr	Broad specificity amino-acid racemase	26.6671	26.5073	26.1295	26.2109
KATG_PSEPK	katG	Catalase-peroxidase	33.9637	34.0441	33.8987	34.0032
ECOT_PSEPK	eco	Ecotin	29.7687	29.7216	30.3389	30.0057
MQO3_PSEPK	mqo3	Probable malate:quinone oxidoreductase 3	31.36	30.8445	30.9224	30.9082
SYC_PSEPK	cysS	Cysteine--tRNA ligase	30.5097	31.2679	30.5797	30.9151
SYQ_PSEPK	glnS	Glutamine--tRNA ligase	31.1106	31.4566	31.2266	31.3104
PVDQ_PSEPK	pvdQ	Acyl-homoserine lactone acylase PvdQ	29.9867	30.065	30.0435	30.3251
MCPP_PSEPK;tr	mcpP	Methyl-accepting chemotaxis protein McpP	31.4749	31.3501	30.6638	31.5188
DSD_PSEPK	quiC1	3-dehydroshikimate dehydratase	25.9958	28.2007	27.8782	28.4805
Y2550_PSEPK	PP_2550	Probable transcriptional regulatory protein PP	28.977	29.6515	28.6061	27.8896
SYFB_PSEPK	pheT	Phenylalanine--tRNA ligase beta subunit	31.1842	31.1802	31.2123	30.7969
SYFA_PSEPK	pheS	Phenylalanine--tRNA ligase alpha subunit	30.3398	30.4576	30.6004	30.204
RL20_PSEPK	rplT	50S ribosomal protein L20	32.6496	33.1032	32.9036	32.5392
RL35_PSEPK	rpmI	50S ribosomal protein L35	30.8599	30.9877	30.1948	30.8075
IF3_PSEPK	infC	Translation initiation factor IF-3	31.1676	31.3134	31.9278	31.9242
SYT_PSEPK	thrS	Threonine--tRNA ligase	32.2244	32.5406	32.2186	32.1557
ASPQ_PSEPK	ansB	Glutaminase-asparaginase	31.8784	32.2597	32.1359	32.158
Y2442_PSEPK	PP_2442	UPF0502 protein PP	29.31	29.2661	28.6274	28.9102
GREB_PSEPK	greB	Transcription elongation factor GreB	27.0955	26.6115	27.3116	27.763
CLPX_PSEPK	clpX	ATP-dependent Clp protease ATP-binding subunit ClpX	30.393	30.3189	30.3148	30.1733
CLPP_PSEPK	clpP	ATP-dependent Clp protease proteolytic subunit	31.6438	31.8808	31.1054	31.6343
TIG_PSEPK	tig	Trigger factor	33.9213	33.9654	33.7554	33.9564
FOLD2_PSEPK	folD2	Bifunctional protein FolD 2	28.6793	27.6172	28.7503	28.4792
TAL_PSEPK	tal	Transaldolase	31.6748	31.7987	31.5891	31.709
STHA_PSEPK	sthA	Soluble pyridine nucleotide transhydrogenase	30.2098	30.0725	30.2372	30.52
FADA_PSEPK	fadA	3-ketoacyl-CoA thiolase	29.2558	29.4582	28.943	29.4383
FADB_PSEPK	fadB	Fatty acid oxidation complex subunit alpha	30.2231	30.4074	30.3607	30.2752
PDXB_PSEPK	pdxB	Erythronate-4-phosphate dehydrogenase	28.2118	28.0119	28.4073	27.7657
RLMKL_PSEPK	rlmL	Ribosomal RNA large subunit methyltransferase K/L	30.5501	30.1242	29.8781	30.5962
RRAAH_PSEPK	PP_2084	Putative 4-hydroxy-4-methyl-2-oxoglutarate aldolase	31.3623	31.1284	31.4202	31.2329
Y2059_PSEPK	PP_2059	UPF0337 protein PP	26.6583	27.2293	26.3704	26.9733
ACCD_PSEPK	accD	Acetyl-coenzyme A carboxylase carboxyl transferase subunit beta	31.383	31.2185	31.2218	31.1332
LEU3_PSEPK	leuB	3-isopropylmalate dehydrogenase	30.3361	30.411	30.394	30.2822
LEUC_PSEPK	leuC	3-isopropylmalate dehydratase large subunit	28.3977	27.6672	28.3882	27.8843
SYE_PSEPK	gltX	Glutamate--tRNA ligase	30.8463	30.8867	30.8551	30.7781
UVRB_PSEPK	uvrB	UvrABC system protein B	27.5669	27.8778	27.2095	27.7727
ACP_PSEPK	acpP	Acyl carrier protein	34.1017	34.3044	33.5581	33.8464
PLSX_PSEPK	plsX	Phosphate acyltransferase	26.3957	25.642	25.8112	26.8373
RL32_PSEPK	rpmF	50S ribosomal protein L32	32.5691	32.1556	31.6114	31.9851
MURB_PSEPK	murB	UDP-N-acetylenolpyruvoylglucosamine reductase	25.7529	25.2058	25.1413	25.7262
KDSB_PSEPK	kdsB	3-deoxy-manno-octulosonate cytidylyltransferase	27.7848	28.033	28.2123	27.8454
EFP_PSEPK	efp	Elongation factor P	33.2476	33.4623	33.3432	33.0376
AROC_PSEPK	aroC	Chorismate synthase	29.3757	28.7371	29.0806	29.3315
PYRF_PSEPK	pyrF	Orotidine 5-phosphate decarboxylase	29.4524	27.883	28.5902	28.373
KDSA2_PSEPK	kdsA2	2-dehydro-3-deoxyphosphooctonate aldolase 2	29.2762	28.9549	29.9924	29.4871
KCY_PSEPK	cmk	Cytidylate kinase	28.7471	28.2	28.567	28.4738
SERC_PSEPK	serC	Phosphoserine aminotransferase	30.6496	29.9382	30.7127	30.4828
UBIG_PSEPK	ubiG	Ubiquinone biosynthesis O-methyltransferase	29.9651	30.003	29.4431	29.6913
MUPP_PSEPK	mupP	N-acetylmuramic acid 6-phosphate phosphatase	26.7904	27.9144	26.5342	26.0451
FUMC_PSEPK	fumC	Fumarate hydratase class II	31.4775	31.4279	31.484	31.1785
MINE_PSEPK	minE	Cell division topological specificity factor	27.4443	27.3509	26.9036	27.2837
APEB_PSEPK	apeB	Probable M18 family aminopeptidase 2	28.4202	28.5875	28.7196	28.2764
RDGC_PSEPK	rdgC	Recombination-associated protein RdgC	30.1427	29.4934	29.9971	30.6052
PUR5_PSEPK	purM	Phosphoribosylformylglycinamidine cyclo-ligase	31.4799	31.5781	31.1583	31.1991
RECA_PSEPK	recA	Protein RecA	26.827	27.5687	27.4748	27.047
ENO_PSEPK	eno	Enolase	33.1455	33.3225	32.9396	32.7193
KDSA1_PSEPK	kdsA1	2-dehydro-3-deoxyphosphooctonate aldolase 1	29.9955	29.6363	29.7365	29.7092
PYRG_PSEPK	pyrG	CTP synthase	32.3279	32.1617	32.1364	32.0269
ACCA_PSEPK	accA	Acetyl-coenzyme A carboxylase carboxyl transferase subunit alpha	31.3539	31.6089	31.3226	31.3456
LPXA_PSEPK	lpxA	Acyl-[acyl-carrier-protein]--UDP-N-acetylglucosamine O-acyltransferase	29.0009	28.9733	28.6333	28.2567
FABZ_PSEPK	fabZ	3-hydroxyacyl-[acyl-carrier-protein] dehydratase FabZ	28.778	28.1513	28.7779	29.1723
RRF_PSEPK	frr	Ribosome-recycling factor	32.6653	32.5494	32.658	32.7973
PYRH_PSEPK	pyrH	Uridylate kinase	29.0957	28.9077	28.8354	28.944
EFTS_PSEPK	tsf	Elongation factor Ts	35.0998	35.0622	35.1262	34.9646
RS2_PSEPK	rpsB	30S ribosomal protein S2	34.5991	34.3794	34.5335	34.2474
GLND_PSEPK	glnD	Bifunctional uridylyltransferase/uridylyl-removing enzyme	29.1277	28.7808	28.8129	29.0719
DAPD_PSEPK	dapD	2,3,4,5-tetrahydropyridine-2,6-dicarboxylate N-succinyltransferase	30.8343	30.7536	30.4979	30.3056
CAPP_PSEPK	ppc	Phosphoenolpyruvate carboxylase	31.0304	30.5968	30.9804	30.8298
SYK_PSEPK	lysS	Lysine--tRNA ligase	31.5311	31.6909	31.6562	31.514
RL19_PSEPK	rplS	50S ribosomal protein L19	33.686	33.8495	33.816	33.7566
RS16_PSEPK	rpsP	30S ribosomal protein S16	32.4787	32.4515	33.1334	32.7484
PURT_PSEPK	purT	Formate-dependent phosphoribosylglycinamide formyltransferase	30.8217	30.736	30.7909	30.5315
ERA_PSEPK	era	GTPase Era	29.2098	28.6933	28.7548	27.0576
LEPA_PSEPK	lepA	Elongation factor 4	30.0946	29.5438	28.8428	29.3053
OADC_PSEPK	PP_1389	Oxaloacetate decarboxylase	25.8575	25.6299	25.5451	25.1351
CH60_PSEPK	groEL	Chaperonin GroEL	35.4094	34.8913	35.2652	35.3048
CH10_PSEPK	groES	Co-chaperonin GroES	32.7092	32.4146	32.8544	33.1674
SECA_PSEPK	secA	Protein translocase subunit SecA	27.6037	28.014	28.6404	28.1227
LPXC_PSEPK	lpxC	UDP-3-O-acyl-N-acetylglucosamine deacetylase	31.4256	31.0621	31.1126	31.323
DDLB_PSEPK	ddlB	D-alanine--D-alanine ligase B	30.3645	30.2449	30.3271	30.2839
MURC_PSEPK	murC	UDP-N-acetylmuramate--L-alanine ligase	29.4545	29.8441	30.1743	30.2297
MURD_PSEPK	murD	UDP-N-acetylmuramoylalanine--D-glutamate ligase	31.0143	30.8246	30.8791	30.4863
MURE_PSEPK	murE	UDP-N-acetylmuramoyl-L-alanyl-D-glutamate--2,6-diaminopimelate ligase	32.1696	32.0425	31.9226	31.8261
RSMH_PSEPK	rsmH	Ribosomal RNA small subunit methyltransferase H	30.1982	29.8932	29.9784	29.4987
RS9_PSEPK	rpsI	30S ribosomal protein S9	33.1042	33.4559	33.3817	33.0239
RL13_PSEPK	rplM	50S ribosomal protein L13	33.2791	32.6146	33.3772	33.5015
SYW_PSEPK	trpS	Tryptophan--tRNA ligase	29.6232	29.632	30.1246	29.6664
CYSD_PSEPK	cysD	Sulfate adenylyltransferase subunit 2	30.3918	28.7685	30.2367	30.4761
MQO2_PSEPK	mqo2	Probable malate:quinone oxidoreductase 2	29.8339	29.9607	29.4898	29.6948
PUR7_PSEPK	purC	Phosphoribosylaminoimidazole-succinocarboxamide synthase	31.7148	31.8487	31.0986	31.5672
QUEC_PSEPK;REV__tr	queC	7-cyano-7-deazaguanine synthase	27.7963	26.7677	26.3779	27.424
Y1214_PSEPK	PP_1214	Probable transcriptional regulatory protein PP	29.1231	29.3327	29.0876	29.1748
SYDND_PSEPK	aspS	Aspartate--tRNA(Asp/Asn) ligase	32.4647	32.3169	32.5117	32.38
SYP_PSEPK	proS	Proline--tRNA ligase	31.7881	31.4899	31.2039	31.1813
RAPA_PSEPK	rapA	RNA polymerase-associated protein RapA	30.862	30.6143	30.877	30.9416
PDXH_PSEPK	pdxH	Pyridoxine/pyridoxamine 5-phosphate oxidase	30.1072	30.2945	29.6797	29.9901
DCD_PSEPK	dcd	dCTP deaminase	29.5424	29.1956	29.1005	29.5055
SYM_PSEPK	metG	Methionine--tRNA ligase	31.4416	31.1716	31.1306	31.3285
PYRC_PSEPK	pyrC	Dihydroorotase	29.4156	29.4578	29.0203	29.4341
OTC_PSEPK	argF	Ornithine carbamoyltransferase	28.074	27.8523	28.2562	27.8967
GLPK_PSEPK	glpK	Glycerol kinase	29.2141	29.2097	29.3466	29.9568
PUR4_PSEPK	purL	Phosphoribosylformylglycinamidine synthase	33.063	32.9993	32.8856	32.7809
MLTF_PSEPK	mltF	Membrane-bound lytic murein transglycosylase F	27.724	27.8572	27.3521	27.8768
GUAA_PSEPK	guaA	GMP synthase [glutamine-hydrolyzing]	32.3111	32.0709	32.1917	31.7365
LEU1_PSEPK	leuA	2-isopropylmalate synthase	31.1865	31.015	30.964	31.4443
HEXR_PSEPK	hexR	HTH-type transcriptional regulator HexR	28.4852	28.4572	28.4675	27.9041
ARCA_PSEPK	arcA	Arginine deiminase	36.3677	36.7001	36.8585	36.9981
OTCC_PSEPK	arcB	Ornithine carbamoyltransferase, catabolic	37.3013	37.2909	37.0595	37.0509
GCSH1_PSEPK	gcvH1	Glycine cleavage system H protein 1	27.6999	28.0636	26.9661	26.5474
AMPA_PSEPK	pepA	Probable cytosol aminopeptidase	33.4169	33.6484	33.4107	33.6121
SYV_PSEPK	valS	Valine--tRNA ligase	32.4313	32.1526	32.3544	32.4661
NDPA_PSEPK	PP_0973	Nucleoid-associated protein PP	28.6471	28.8237	28.8321	29.1167
HIS8_PSEPK	hisC	Histidinol-phosphate aminotransferase	29.4686	29.4814	29.5967	29.1143
HIS1_PSEPK	hisG	ATP phosphoribosyltransferase	30.1846	30.4563	30.1248	29.4342
MURA_PSEPK	murA	UDP-N-acetylglucosamine 1-carboxyvinyltransferase	30.7462	31.1602	30.6156	30.8706
Y949_PSEPK	PP_0949	Nucleotide-binding protein PP	28.8243	29.0938	28.5457	28.4723
Y941_PSEPK	PP_0941	UPF0307 protein PP	28.3913	28.8935	29.0419	28.5542
GATA_PSEPK	gatA	Glutamyl-tRNA(Gln) amidotransferase subunit A	31.711	31.5348	31.2135	31.3817
GATB_PSEPK	gatB	Aspartyl/glutamyl-tRNA(Asn/Gln) amidotransferase subunit B	31.2275	31.2885	31.1449	31.3407
SODF_PSEPK	sodB	Superoxide dismutase [Fe]	30.6421	29.4206	30.2936	30.0146
RF3_PSEPK	prfC	Peptide chain release factor 3	29.5563	29.0489	29.3837	28.6146
DER_PSEPK	der	GTPase Der	32.4907	32.1475	31.9822	32.3711
SYH_PSEPK	hisS	Histidine--tRNA ligase	30.3962	30.3652	30.5179	30.4965
ISPG_PSEPK	ispG	4-hydroxy-3-methylbut-2-en-1-yl diphosphate synthase (flavodoxin)	29.087	29.2146	29.0448	29.4188
NDK_PSEPK	ndk	Nucleoside diphosphate kinase	34.3893	33.9784	34.2331	34.7747
HSCB_PSEPK	hscB	Co-chaperone protein HscB homolog	25.2713	24.9767	25.2358	#NUM!
ISCS_PSEPK	iscS	Cysteine desulfurase IscS	30.8648	31.1107	30.7979	30.8347
TGT_PSEPK	tgt	Queuine tRNA-ribosyltransferase	29.3317	28.9859	28.7645	28.6579
MQO1_PSEPK	mqo1	Probable malate:quinone oxidoreductase 1	31.1229	30.8206	30.2857	30.2697
UPP_PSEPK	upp	Uracil phosphoribosyltransferase	29.9428	29.794	30.1777	29.8271
RF1_PSEPK	prfA	Peptide chain release factor 1	28.1633	28.2961	27.5165	28.2772
LOLB_PSEPK	lolB	Outer-membrane lipoprotein LolB	27.2865	25.6819	26.38	25.9382
KPRS_PSEPK	prs	Ribose-phosphate pyrophosphokinase	30.7004	31.0126	30.6116	30.5277
RL25_PSEPK	rplY	50S ribosomal protein L25	33.7165	33.328	33.5092	34.0403
PROB_PSEPK	proB	Glutamate 5-kinase	29.4885	29.4998	28.8559	29.5762
OBG_PSEPK	obg	GTPase Obg	28.9728	28.4553	28.2944	28.8945
RL27_PSEPK	rpmA	50S ribosomal protein L27	32.0327	31.7401	31.6592	31.7572
RL21_PSEPK	rplU	50S ribosomal protein L21	33.1613	33.2262	32.9368	32.8883
GLYA2_PSEPK	glyA2	Serine hydroxymethyltransferase 2	33.1129	33.1315	32.6044	32.7533
CLPB_PSEPK	clpB	Chaperone protein ClpB	33.83	33.8353	33.6168	33.8571
SYI_PSEPK	ileS	Isoleucine--tRNA ligase	30.0113	29.9538	29.511	29.4792
RS20_PSEPK	rpsT	30S ribosomal protein S20	31.5209	32.0368	31.6086	32.7279
ADE_PSEPK	PP_0591	Adenine deaminase	29.3785	29.5161	28.7533	29.1197
SPEA_PSEPK	speA	Biosynthetic arginine decarboxylase	30.148	30.5399	30.0297	29.9833
IPYR_PSEPK	ppa	Inorganic pyrophosphatase	32.2292	32.0936	32.6698	32.0445
RIBA_PSEPK	ribA	GTP cyclohydrolase-2	25.3384	25.8754	26.1335	25.0832
NUSB_PSEPK	nusB	Transcription antitermination protein NusB	30.5475	30.8216	30.6233	30.9666
RISB_PSEPK	ribH	6,7-dimethyl-8-ribityllumazine synthase	31.0872	31.8426	31.6608	31.2949
NRDR_PSEPK	nrdR	Transcriptional repressor NrdR	26.2151	25.7228	26.3737	26.2516
SSB_PSEPK	ssb	Single-stranded DNA-binding protein	28.1238	27.5431	28.6673	29.0259
RL17_PSEPK	rplQ	50S ribosomal protein L17	32.4972	32.8715	33.4856	32.3564
RPOA_PSEPK	rpoA	DNA-directed RNA polymerase subunit alpha	33.0384	33.1729	33.1848	33.05
RS4_PSEPK	rpsD	30S ribosomal protein S4	34.2196	34.2959	33.9725	33.9162
RS13_PSEPK	rpsM	30S ribosomal protein S13	33.0068	32.8135	32.7342	32.853
RL15_PSEPK	rplO	50S ribosomal protein L15	34.1806	33.9317	34.4852	34.1447
RL30_PSEPK	rpmD	50S ribosomal protein L30	32.094	31.6858	31.3674	32.0953
RS5_PSEPK	rpsE	30S ribosomal protein S5	34.0031	33.6032	33.8798	34.0096
RL18_PSEPK	rplR	50S ribosomal protein L18	33.9512	34.0385	33.6972	34.1164
RL6_PSEPK	rplF	50S ribosomal protein L6	33.8817	33.8381	34.0505	33.9138
RS8_PSEPK	rpsH	30S ribosomal protein S8	33.5418	33.5754	33.4449	33.7459
RS14_PSEPK	rpsN	30S ribosomal protein S14	32.0676	32.8452	32.2854	32.3562
RL5_PSEPK	rplE	50S ribosomal protein L5	34.6545	34.4989	34.0818	33.966
RL24_PSEPK	rplX	50S ribosomal protein L24	32.5254	32.7756	32.0014	32.3258
RL14_PSEPK	rplN	50S ribosomal protein L14	33.5698	33.3895	33.756	33.8927
RS17_PSEPK	rpsQ	30S ribosomal protein S17	30.6565	29.6261	29.6296	31.1304
RL29_PSEPK	rpmC	50S ribosomal protein L29	32.9099	33.4642	32.9566	32.7772
RL16_PSEPK	rplP	50S ribosomal protein L16	33.0348	33.2269	33.2825	33.3036
RS3_PSEPK;REV__tr	rpsC	30S ribosomal protein S3	34.2216	33.8777	33.8898	34.2838
RL22_PSEPK	rplV	50S ribosomal protein L22	33.8611	34.06	33.3461	33.9558
RS19_PSEPK	rpsS	30S ribosomal protein S19	31.8736	32.2346	32.3831	32.6206
RL2_PSEPK	rplB	50S ribosomal protein L2	34.5229	34.3384	34.298	34.5248
RL23_PSEPK	rplW	50S ribosomal protein L23	33.3258	33.3238	33.4164	33.2066
RL4_PSEPK	rplD	50S ribosomal protein L4	33.4273	34.0198	33.5401	33.5116
RL3_PSEPK	rplC	50S ribosomal protein L3	34.347	34.6394	34.3281	34.4683
RS10_PSEPK	rpsJ	30S ribosomal protein S10	33.7059	34.0091	33.5674	33.8904
EFTU2_PSEPK	tufB	Elongation factor Tu-B	37.2027	37.1148	36.8962	36.863
EFG1_PSEPK	fusA	Elongation factor G 1	35.9163	36.1306	35.9841	36.0266
RS7_PSEPK	rpsG	30S ribosomal protein S7	34.7883	34.6108	34.5401	34.7065
RS12_PSEPK	rpsL	30S ribosomal protein S12	31.9661	32.2689	32.1142	32.0999
RPOC_PSEPK	rpoC	DNA-directed RNA polymerase subunit beta	34.4375	34.4008	34.4463	34.592
RPOB_PSEPK	rpoB	DNA-directed RNA polymerase subunit beta	34.7089	34.5731	34.5137	34.4265
RL10_PSEPK	rplJ	50S ribosomal protein L10	34.0601	34.0503	34.2645	34.1456
RL1_PSEPK	rplA	50S ribosomal protein L1	34.3183	34.1654	33.9724	34.2534
RL11_PSEPK	rplK	50S ribosomal protein L11	33.8873	33.8389	33.8106	33.9912
EFTU1_PSEPK	tufA	Elongation factor Tu-A	31.1992	30.8234	30.8914	30.4438
SYY_PSEPK	tyrS	Tyrosine--tRNA ligase	30.8565	30.8092	30.5351	30.5839
ARGC1_PSEPK	argC1	N-acetyl-gamma-glutamyl-phosphate reductase 1	31.0105	30.5637	30.706	30.3759
COQ7_PSEPK	coq7	3-demethoxyubiquinol 3-hydroxylase	29.392	29.6319	29.2221	29.5327
TRPC_PSEPK	trpC	Indole-3-glycerol phosphate synthase	29.6326	29.5774	29.5495	29.527
MURU_PSEPK	murU	N-acetylmuramate alpha-1-phosphate uridylyltransferase	#NUM!	25.1083	25.1147	25.6496
AMGK_PSEPK	amgK	N-acetylmuramate/N-acetylglucosamine kinase	28.1378	28.8735	26.9987	27.595
SURA_PSEPK	surA	Chaperone SurA	31.5758	31.7862	31.3858	31.4425
PDXA_PSEPK	pdxA	4-hydroxythreonine-4-phosphate dehydrogenase	27.7756	28.3177	27.5316	27.256
RSMA_PSEPK	rsmA	Ribosomal RNA small subunit methyltransferase A	27.988	27.6119	27.7287	27.3116
APAG_PSEPK	apaG	Protein ApaG	27.6566	26.9304	27.9908	26.9233
CCA_PSEPK	cca	Multifunctional CCA protein	25.3243	25.1217	27.9615	25.2159
PQQC_PSEPK	pqqC	Pyrroloquinoline-quinone synthase	28.0433	28.1742	26.9778	26.3143
MASZ_PSEPK	glcB	Malate synthase G	31.5311	31.2118	31.4775	31.4499
GLNE_PSEPK	glnE	Bifunctional glutamine synthetase adenylyltransferase/adenylyl-removing enzyme	30.2779	30.2054	30.3228	30.3565
MSRA_PSEPK	msrA	Peptide methionine sulfoxide reductase MsrA	29.0507	29.1242	29.2455	29.6026
GLYA1_PSEPK	glyA1	Serine hydroxymethyltransferase 1	27.0404	26.8417	27.3033	26.4127
HIS6_PSEPK	hisF	Imidazole glycerol phosphate synthase subunit HisF	28.1313	28.1089	27.7502	27.7469
HIS4_PSEPK	hisA	1-(5-phosphoribosyl)-5-[(5-phosphoribosylamino)methylideneamino] imidazole-4-carboxamide isomerase	29.567	29.4827	29.6734	29.2064
HIS5_PSEPK	hisH	Imidazole glycerol phosphate synthase subunit HisH	28.654	28.3727	28.0539	28.1959
HIS7_PSEPK	hisB	Imidazoleglycerol-phosphate dehydratase	29.0309	28.2989	28.0564	29.0222
AGUA_PSEPK	aguA	Agmatine deiminase	28.9275	28.9291	28.928	29.0105
HSLO_PSEPK	hslO	33 kDa chaperonin	27.5542	27.3823	26.8872	27.8893
GSH1_PSEPK	gshA	Glutamate--cysteine ligase	28.7799	28.5869	28.4162	28.1983
DAVT_PSEPK	davT	5-aminovalerate aminotransferase DavT	32.5389	32.461	32.3511	32.1574
DAVD_PSEPK	davD	Glutarate-semialdehyde dehydrogenase	32.8877	32.6334	32.7392	32.7534
HEM3_PSEPK	hemC	Porphobilinogen deaminase	29.3493	28.7363	28.2249	29.1247
ALGB_PSEPK	algB	Alginate biosynthesis transcriptional regulatory protein AlgB	28.9826	29.1312	29.0553	28.4443
ENGB_PSEPK	engB	Probable GTP-binding protein EngB	29.296	28.9509	29.0164	28.8704
TRPB_PSEPK	trpB	Tryptophan synthase beta chain	30.5012	30.2416	30.4435	30.2789
TRPA_PSEPK	trpA	Tryptophan synthase alpha chain	29.884	29.3089	29.8803	29.8436
HEM6_PSEPK	hemF	Oxygen-dependent coproporphyrinogen-III oxidase	27.1698	26.5677	26.3807	26.3241
DEF1_PSEPK	def1	Peptide deformylase 1	27.0848	27.4501	27.6019	26.4083
FMT_PSEPK	fmt	Methionyl-tRNA formyltransferase	28.2704	28.1648	27.6134	27.8746
SYGA_PSEPK	glyQ	Glycine--tRNA ligase alpha subunit	30.2589	30.1114	29.8181	29.7596
SYGB_PSEPK	glyS	Glycine--tRNA ligase beta subunit	31.3475	31.36	31.5135	31.4206
CSD_PSEPK	csdA	Probable cysteine desulfurase	25.9398	25.3576	25.1409	24.992
A0A140FVX4_PSEPK	pntAA	Pyridine nucleotide transhydrogenase subunit alpha	30.4306	30.2277	29.9532	30.4594
A0A140FVZ0_PSEPK	lptD	LPS-assembly protein LptD	31.8497	31.7457	31.732	31.8998
A0A140FVZ6_PSEPK	rluD	Pseudouridine synthase	28.1524	28.1416	27.6648	27.9649
A0A140FW22_PSEPK	prfB	Peptide chain release factor 2	30.5651	30.2829	30.5201	30.3867
A0A140FW35_PSEPK	rluC	Pseudouridine synthase	26.8898	26.1747	27.243	26.8735
A0A140FW57_PSEPK	rmf	Ribosome modulation factor	32.3087	31.5053	32.832	32.5053
A0A140FW72_PSEPK	PP_5517	Uncharacterized protein	27.9212	28.8144	28.4338	28.5085
A0A140FW85_PSEPK	PP_5531	Uncharacterized protein	30.593	30.2562	30.1042	30.2653
A0A140FWC7_PSEPK	PP_5576	Uncharacterized protein	29.0643	29.4363	29.5062	29.4966
A0A140FWC8_PSEPK	PP_5578	Uncharacterized protein	27.0651	27.4477	26.4793	25.827
A0A140FWD5_PSEPK	PP_5587	Uncharacterized protein	28.8362	28.6938	28.2116	28.1394
A0A140FWH0_PSEPK;tr	PP_5618	Putative Cro/CI transcriptional regulator	28.0479	27.502	28.0029	28.8745
A0A140FWK0_PSEPK	PP_5648	Uncharacterized protein	26.2502	26.5238	27.4083	27.418
A0A140FWK2_PSEPK	pydB	D-hydantoinase/dihydropyrimidinase	32.5953	32.0528	32.1095	32.0465
A0A140FWL3_PSEPK	PP_5661	Putative lipoprotein	32.8937	32.8302	33.0832	33.0918
A0A140FWP7_PSEPK	rluB	Pseudouridine synthase	29.7016	29.3329	29.3918	28.9796
A0A140FWQ2_PSEPK	PP_5700	Uncharacterized protein	24.7065	23.9459	25.4169	25.5281
A0A140FWR3_PSEPK	PP_5710	Uncharacterized protein	26.2199	26.5296	26.1607	26.5725
A0A140FWS3_PSEPK	ahcY	Adenosylhomocysteinase	33.9741	33.9346	33.7434	33.9834
A0A140FWU0_PSEPK	PP_5737	Uncharacterized protein	30.6841	30.46	30.5842	30.6587
Q877U6_PSEPK	PP_1157	Acetolactate synthase	30.4002	29.8829	30.3502	30.1214
Q88BY9_PSEPK	PP_5395	DUF43 domain-containing protein	32.8101	32.4457	32.38	32.5513
Q88BZ1_PSEPK	PP_5392	Uncharacterized protein	33.0229	32.6721	33.0208	33.4187
Q88BZ2_PSEPK	PP_5391	Uncharacterized protein	34.1507	33.7389	34.0844	34.3453
Q88BZ4_PSEPK	PP_5389	Uncharacterized protein	28.0586	29.128	29.1567	29.0062
Q88C01_PSEPK	PP_5382	Putative exported protein	26.9255	27.4888	27.2655	27.3768
Q88C03_PSEPK	copA-II	Copper resistance protein A	28.102	27.9749	28.6384	27.5083
Q88C04_PSEPK	copB-II	Copper resistance protein B	27.9409	27.2264	28.2772	28.1352
Q88C17_PSEPK	lpd	Dihydrolipoyl dehydrogenase	29.9524	29.6246	29.4617	29.9022
Q88C18_PSEPK	PP_5365	Putative fatty acid methyltransferase	29.1182	28.8593	28.8692	29.175
Q88C22_PSEPK;tr	PP_5361	47 kDa protein	30.6679	30.135	30.2729	30.451
Q88C36_PSEPK	pycA	Pyruvate carboxylase subunit A	31.2902	30.8963	31.3011	31.2255
Q88C37_PSEPK	pycB	Pyruvate carboxylase subunit B	32.8284	32.1689	32.5692	32.4068
Q88C38_PSEPK	PP_5345	Acetyltransferase, GNAT family	28.4886	27.5781	27.6544	27.1698
Q88C42_PSEPK	potF-IV	Putrescine-binding periplasmic protein	28.4828	28.4767	26.5826	27.3529
Q88C43_PSEPK	aphA	Acetylpolyamine aminohydrolase	26.7439	25.4278	25.7965	25.5747
Q88C45_PSEPK	aspA	Aspartate ammonia-lyase	28.4509	28.2647	28.3595	28.1012
Q88C47_PSEPK	purE	N5-carboxyaminoimidazole ribonucleotide mutase	30.2526	30.1193	30.3506	30.0044
Q88C48_PSEPK	purK	N5-carboxyaminoimidazole ribonucleotide synthase	28.5921	28.451	28.2645	29.0649
Q88C51_PSEPK	PP_5332	Putative glucose-6-phosphate 1-epimerase	28.6031	28.29	28.9228	28.9928
Q88C54_PSEPK	PP_5329	Phosphate-binding protein	28.3229	28.1631	28.3563	28.3971
Q88C58_PSEPK	phoU	Phosphate-specific transport system accessory protein PhoU	26.1562	26.3244	27.0847	27.726
Q88C64_PSEPK	PP_5319	Uncharacterized protein	30.0247	29.6498	29.718	30.0602
Q88C70_PSEPK	hupA	DNA-binding protein HU-alpha	32.4339	31.9915	32.1198	32.4567
Q88C72_PSEPK	PP_5311	Putative signal transduction protein	27.9493	26.9708	26.4075	29.0019
Q88C75_PSEPK	tonB	Protein TonB	30.6105	30.4898	29.9452	30.1325
Q88C76_PSEPK	exbD	Biopolymer transport protein ExbD	27.8478	27.3658	26.8693	26.8201
Q88C77_PSEPK	exbB	Biopolymer transport protein ExbB	27.7747	26.6672	27.2073	26.9037
Q88C78_PSEPK	PP_5305	Epimerase/dehydratase-related protein	28.3181	28.2761	28.4835	28.4822
Q88C80_PSEPK	ridA	Aminoacrylate/iminopropionate hydrolase/deaminase	32.3033	31.9616	32.7401	32.2406
Q88C83_PSEPK	PP_5300	Transcriptional regulator, LysR family	24.9291	#NUM!	24.8444	26.1221
Q88C88_PSEPK	PP_5295	Uncharacterized protein	30.6016	30.8464	30.1136	30.4035
Q88C91_PSEPK	PP_5292	Exodeoxyribonuclease III	29.0835	29.2288	29.4534	29.0671
Q88C98_PSEPK	dppA-IV	Periplasmic dipeptide transport protein	30.0897	30.2195	29.6448	29.9562
Q88CA3_PSEPK	kauB	4-guanidinobutyraldehyde dehydrogenase	30.4055	29.886	30.3791	30.3738
Q88CA8_PSEPK	PP_5273	Putative Oxidoreductase	27.6754	27.8845	27.6685	27.2094
Q88CB0_PSEPK	lrp	DNA-binding transcriptional dual regulator, leucine-binding	27.3974	28	27.0419	27.9279
Q88CB4_PSEPK	PP_5267	Putative cytochrome c5	30.365	30.4885	30.4109	30.3656
Q88CC3_PSEPK	amaB	Aldehyde dehydrogenase (NAD(+))	31.0569	30.9316	30.8816	30.9556
Q88CD3_PSEPK	ycaC-III	Putative hydrolase	26.2335	26.3698	#NUM!	26.2994
Q88CE6_PSEPK	ubiK	Ubiquinone biosynthesis accessory factor UbiK	28.6885	28.7524	28.8322	29.3836
Q88CE7_PSEPK	glnK	Activator of NRII(GlnL/NtrB) phosphatase	32.3325	32.2332	32.1687	31.991
Q88CF0_PSEPK	had	Putative (S)-2-haloacid dehalogenase	27.556	27.4067	27.631	27.9637
Q88CF4_PSEPK	lysA-II	Diaminopimelate decarboxylase	27.7862	27.0136	27.4692	28.7304
Q88CF5_PSEPK	PP_5226	Lipoprotein, Lppl family	26.004	27.1709	26.8046	26.8351
Q88CG1_PSEPK	elbB	Glyoxalase	30.2455	30.3242	29.9453	30.2109
Q88CG5_PSEPK	ppx	Exopolyphosphatase	30.7712	30.6986	29.9644	30.4993
Q88CG6_PSEPK	trxA	Thioredoxin	31.6617	31.8837	32.1707	32.0478
Q88CG7_PSEPK	rho	Transcription termination factor Rho	31.9608	31.8905	31.5917	31.7331
Q88CH1_PSEPK	PP_5210	Alcohol dehydrogenase, zinc-containing	28.7358	28.5559	29.0167	29.3935
Q88CH9_PSEPK	PP_5202	Cell division protein ZapA	28.6603	28.8149	28.5761	28.6641
Q88CI1_PSEPK	pepP	Proline aminopeptidase P II	28.9623	28.3714	28.6289	28.5804
Q88CI4_PSEPK	visC	Putative oxidoreductase involved in anerobic synthesis of ubiquinone, FAD/NAD(P)-binding domain	27.677	27.7826	27.691	28.1296
Q88CI5_PSEPK	fbpA	Putative iron(III)|iron ABC transporter, periplasmic iron-binding protein	29.6716	29.0445	29.2417	29.369
Q88CJ4_PSEPK	ygiF	Putative thiamine triphosphatase	29.1444	28.7294	28.6099	28.7927
Q88CJ6_PSEPK	spuI	Glutamylpolyamine synthetase	29.4429	29.5683	29.7879	28.8702
Q88CJ7_PSEPK	spuB	Glutamylpolyamine synthetase	29.2776	29.5187	29.0401	29.2306
Q88CJ8_PSEPK;tr	spuC-II	Polyamine:pyruvate transaminase	29.058	28.2093	28.7628	27.4758
Q88CJ9_PSEPK	spuD	Spermidine/putrescine ABC transporter-periplasmic subunit	33.9298	33.5183	33.8945	33.6305
Q88CK0_PSEPK	spuE	Spermidine/putrescine ABC transporter-periplasmic subunit	30.6325	30.8351	30.4792	30.7105
Q88CK9_PSEPK	sbp-II	Sulfate ABC transporter	30.2893	30.1812	30.4028	30.3666
Q88CL5_PSEPK	plpB	NLPA lipoprotein	29.3824	29.2936	29.5849	29.3246
Q88CL7_PSEPK	maa	Maltose acetyltransferase	26.3198	25.5805	25.9197	25.8318
Q88CM0_PSEPK	PP_5160	DUF2059 domain-containing protein	26.7376	26.3659	26.2772	26.2543
Q88CM3_PSEPK	PP_5157	Uncharacterized protein	27.4157	27.0823	27.4418	27.5759
Q88CM4_PSEPK	PP_5156	DUF4399 domain-containing protein	30.8241	30.8924	31.0318	30.5133
Q88CM5_PSEPK	serA	2-oxoglutarate reductase	32.0568	32.2669	32.2189	32.4145
Q88CM6_PSEPK	PP_5154	Putative Oxidoreductase, FAD-binding	27.4369	28.3383	27.943	26.8034
Q88CM7_PSEPK	ycgM	Putative isomerase/hydrolase	28.1803	28.1828	29.1151	28.2818
Q88CN1_PSEPK	ilvA-II	L-threonine dehydratase	27.6752	27.852	27.5687	27.1235
Q88CN5_PSEPK	ptsP	Phosphoenolpyruvate--protein phosphotransferase	30.7734	30.6035	30.7108	30.8718
Q88CP6_PSEPK	PP_5134	G domain-containing protein	25.5077	25.1957	24.7569	25.4505
Q88CQ0_PSEPK	pchP	Phosphoethanolamine/phosphocholine phosphatase	26.209	25.219	25.917	25.7461
Q88CQ3_PSEPK	rlmI	Ribosomal RNA large subunit methyltransferase I	30.0316	28.8922	29.2519	29.597
Q88CR2_PSEPK	sseA	Putative 3-mercaptopyruvate sulfurtransferase	30.2696	30.0576	30.3199	30.3587
Q88CR7_PSEPK	PP_5113	Predicted Zn-dependent peptidases	29.0808	29.4391	29.1019	29.3535
Q88CR8_PSEPK	PP_5112	Putative processin peptidase	28.5641	28.6525	28.3081	28.3258
Q88CR9_PSEPK	ftsY	Signal recognition particle receptor FtsY	29.3656	28.7234	29.032	29.4436
Q88CT1_PSEPK	PP_5099	DUF4426 domain-containing protein	30.4617	30.4494	30.3366	30.8804
Q88CT2_PSEPK	metW	Methionine biosynthesis protein MetW	27.2495	26.6137	27.2396	27.3148
Q88CT5_PSEPK	proI	Pyrroline-5-carboxylate reductase	29.7089	29.7902	29.4119	29.4619
Q88CT6_PSEPK	PP_5094	Pyridoxal phosphate homeostasis protein	27.1557	26.1999	27.7585	27.4525
Q88CU0_PSEPK	PP_5090	Putative cell division protein	29.1291	28.6094	29.0072	27.7489
Q88CU4_PSEPK	PP_5086	Putative nuclease (SNase domain protein)	25.3013	24.9608	26.2863	25.951
Q88CU5_PSEPK	maeB	Malic enzyme B	33.541	33.6704	33.6321	33.7629
Q88CV3_PSEPK	PP_5077	SPOR domain-containing protein	24.8184	23.8414	24.6068	24.1135
Q88CV4_PSEPK	gltB	L-glutamate synthase(NADPH) alpha subunit	31.2921	31.0952	31.0403	31.2019
Q88CV5_PSEPK	gltD	Glutamate synthase (NADPH) beta subunit	28.6668	28.8014	28.79	29.2003
Q88CW1_PSEPK	trxC	Thioredoxin 2	25.0146	24.8539	25.1663	25.688
Q88CX2_PSEPK	ctpA	Carboxy-terminal-processing protease	30.7936	30.6137	30.5166	30.6385
Q88CX3_PSEPK	PP_5057	Peptidase, M23/M37 family	27.0754	27.3441	26.9197	27.5728
Q88CY3_PSEPK	glnA	Glutamine synthetase	34.0235	34.0284	33.8063	33.6195
Q88CY5_PSEPK	typA	50S ribosomal subunit assembly factor BipA	32.4732	32.6946	32.2743	32.4502
Q88CY8_PSEPK	glgP	Alpha-1,4 glucan phosphorylase	32.4883	32.0841	32.254	32.3416
Q88CZ0_PSEPK	PP_5039	Uncharacterized protein	29.1612	29.3572	28.3287	28.6851
Q88CZ3_PSEPK	hutF	Probable formiminoglutamate deiminase	25.7521	#NUM!	25.0366	25.618
Q88CZ4_PSEPK	hutC	Histidine utilization repressor	25.7681	26.4827	26.0951	27.4182
Q88CZ5_PSEPK	PP_5034	Uncharacterized 21.2 kDa protein in hutC 3region	25.8937	26.0456	26.2319	26.2092
Q88D01_PSEPK	pip	Proline iminopeptidase	30.7891	30.1319	30.2134	29.8486
Q88D05_PSEPK	PP_5024	Amino acid ABC transporter, periplasmic amino acid-binding protein	30.292	30.4383	30.9161	30.8527
Q88D07_PSEPK	glnQ	Glutamine transport ATP-binding protein GlnQ	24.8533	26.6933	26.5077	25.8306
Q88D20_PSEPK	PP_5008	Poly granule-associated protein	35.361	34.8526	34.3828	34.6357
Q88D21_PSEPK	PP_5007	Polyhydroxyalkanoate granule-associated protein GA2	35.8979	35.9074	35.8548	35.7523
Q88D23_PSEPK	phaC-II	Poly(3-hydroxyalkanoate) polymerase 2	30.9085	31.0047	30.8732	31.3831
Q88D25_PSEPK	phaA	Poly(3-hydroxyalkanoate) polymerase 1	32.7535	33.0699	32.6929	32.6731
Q88D29_PSEPK	pyrC	Dihydroorotase-like protein	29.7542	29.6117	29.2348	29.4984
Q88D31_PSEPK	pyrR	Pyrimidine operon regulatory protein/uracil phosphoribosyltransferase	27.7031	27.6352	28.1182	27.7334
Q88D44_PSEPK	bioA	Adenosylmethionine-8-amino-7-oxononanoate aminotransferase	27.9191	27.0746	27.6077	27.6134
Q88D45_PSEPK	PP_4983	Putative amine oxidase	22.6235	#NUM!	23.2366	23.7961
Q88D51_PSEPK	metF	Methylenetetrahydrofolate reductase	30.1864	29.2743	30.032	30.0861
Q88D52_PSEPK	PP_4975	Long-chain acyl-CoA thioester hydrolase family protein	28.7232	27.5395	28.6053	28.757
Q88D58_PSEPK	PP_4969	Uncharacterized protein	29.5556	29.2446	29.3991	29.6441
Q88D62_PSEPK	tktA	Transketolase	32.619	32.792	32.5574	32.4275
Q88D63_PSEPK	epd	D-erythrose 4-phosphate dehydrogenase	27.2644	28.5098	26.6227	27.1032
Q88D67_PSEPK	fba	Fructose-1,6-bisphosphate aldolase	32.4605	32.1905	32.3792	32.1947
Q88D80_PSEPK	putA	Bifunctional protein PutA	31.3695	31.3768	31.0996	31.2186
Q88D82_PSEPK	rlmJ	Ribosomal RNA large subunit methyltransferase J	27.2977	27.0132	26.1825	25.8735
Q88D83_PSEPK	PP_4944	Carbamoyltransferase	30.9269	30.4814	30.7933	30.6998
Q88D95_PSEPK	PP_4932	Putative D-arabinose 1-dehydrogenase	26.649	26.7728	26.6294	27.4582
Q88D96_PSEPK	PP_4931	DAO domain-containing protein	29.2772	28.9157	29.5179	29.5683
Q88DA4_PSEPK	PP_4923	Outer membrane efflux protein	31.3358	31.106	31.2843	31.5971
Q88DA7_PSEPK	PP_4920	Putative Lipoprotein	26.2395	26.177	26.0599	#NUM!
Q88DB8_PSEPK	serB	O-phosphoserine phosphohydrolase	29.1265	28.3733	28.5416	28.7563
Q88DD5_PSEPK	hflK	Protein HflK	32.6248	32.4594	32.8721	32.885
Q88DD6_PSEPK	hflC	Protein HflC	32.6403	32.4134	32.2129	32.2043
Q88DE5_PSEPK	PP_4881	Putative Iron ABC transporter, periplasmic iron-binding protein	31.5611	31.3419	31.8685	31.6073
Q88DE6_PSEPK	rnr	Ribonuclease R	31.5117	31.3585	31.6291	31.3254
Q88DF5_PSEPK	PP_4870	Azurin	34.6041	34.0472	34.4978	34.111
Q88DF8_PSEPK	PP_4867	Branched-chain amino acid ABC transporter, periplasmic amino acid-binding protein (BraC-like)	33.5771	33.4881	33.8439	33.9142
Q88DG3_PSEPK	ydfG	3-hydroxy acid dehydrogenase, NADP-dependent / malonic semialdehyde reductase	30.3485	29.8293	30.1971	30.4589
Q88DH4_PSEPK	PP_4851	Phosphate starvation-inducible protein, PSIF	28.1629	#NUM!	27.7571	27.85
Q88DI7_PSEPK	oprC	Outer membrane copper receptor OprC	31.2376	31.4778	29.8462	30.5855
Q88DI9_PSEPK	PP_4836	Uncharacterized protein	33.0562	32.6344	31.2967	32.105
Q88DK8_PSEPK	PP_4817	MaoC domain protein	31.2837	31.02	31.0462	30.6561
Q88DL3_PSEPK	PP_4812	Putative 3-methyladenine DNA glycosylase	23.9368	#NUM!	25.8768	24.831
Q88DM2_PSEPK	dacA	Serine-type D-Ala-D-Ala carboxypeptidase	30.7656	31.0778	31.4935	31.7191
Q88DM7_PSEPK	PP_4798	Putative Membrane-bound lytic murein transglycosylase	29.2009	29.0253	29.239	29.1215
Q88DN0_PSEPK	lptE	LPS-assembly lipoprotein LptE	31.1468	30.9712	30.718	30.9584
Q88DN5_PSEPK	corC	Heat shock protein, Co2+ and Mg2+ efflux protein	28.4371	29.0447	28.3891	28.5703
Q88DP2_PSEPK	thiD	Phosphomethylpyrimidine kinase	27.5987	27.7881	26.9813	27.3927
Q88DP4_PSEPK	PP_4780	Putative Acyl-CoA dehydrogenase	29.2498	27.7899	28.5852	28.975
Q88DP5_PSEPK	amn	AMP nucleosidase	29.987	29.3861	28.9624	28.8214
Q88DP7_PSEPK	PP_4776	AsnC family transcriptional regulator	28.4377	28.6704	28.1983	27.6325
Q88DR1_PSEPK	tesB	Acyl-CoA thioesterase II	27.9263	28.6362	29.1418	27.8201
Q88DR3_PSEPK	PP_4760	Alcohol dehydrogenase, zinc-containing	31.5129	31.2511	31.1344	30.8062
Q88DS8_PSEPK	hsdM	Site-specific DNA-methyltransferase (adenine-specific)	28.1456	27.3921	26.8489	26.3362
Q88DT8_PSEPK	bamE	Outer membrane protein assembly factor BamE	29.3065	28.6211	28.6474	28.2875
Q88DT9_PSEPK	fur	Ferric uptake regulation protein	31.5127	31.1094	30.9646	31.1358
Q88DU9_PSEPK	PP_4720	Putative RNA binding protein	30.0404	30.1657	29.6021	29.0751
Q88DV1_PSEPK	ftsH	ATP-dependent zinc metalloprotease FtsH	30.7599	30.5935	30.6185	30.7518
Q88DV2_PSEPK	folP	Dihydropteroate synthase	27.7396	27.3122	27.2784	25.8962
Q88DV6_PSEPK	nusA	Transcription termination/antitermination protein NusA	32.0629	32.1956	32.1947	32.2872
Q88DW1_PSEPK	PP_4707	OsmY-related protein	28.6645	26.9787	27.6176	26.8374
Q88DX1_PSEPK	pcnB	Poly(A) polymerase I	29.7387	29.8579	29.4559	29.6236
Q88DX2_PSEPK	PP_4696	Nitrogen regulation protein NR(I)	28.3237	28.5431	28.5193	29.1475
Q88DX5_PSEPK	dksA	RNA polymerase-binding transcription factor DksA	30.0572	29.3036	29.5029	28.6207
Q88DX9_PSEPK	PP_4689	Heme/hemin ABC transporter, periplasmic heme/hemin-binding protein	30.8575	30.7821	30.6939	30.8075
Q88DY3_PSEPK	PP_4685	TfoX	28.9008	29.3709	29.1736	28.8522
Q88DY4_PSEPK	PP_4684	APH domain-containing protein	30.7715	30.9499	30.9428	31.0532
Q88DY8_PSEPK	ilvI	Acetolactate synthase	31.752	31.8033	31.4618	31.6682
Q88DY9_PSEPK	ilvH	Acetolactate synthase	29.9492	30.225	29.7852	30.0242
Q88DZ9_PSEPK	PP_4669	OmpA family protein	25.6669	25.6646	26.1374	26.0505
Q88E01_PSEPK	mmsA-II	Methylmalonate-semialdehyde dehydrogenase	30.9595	31.3457	31.1937	31.2746
Q88E02_PSEPK	mmsB	3-hydroxyisobutyrate dehydrogenase	30.3474	30.4157	30.4375	30.6312
Q88E09_PSEPK	ggt	Glutathione hydrolase proenzyme	30.4437	29.8473	30.1554	30.2045
Q88E17_PSEPK	cioA	Ubiquinol oxidase subunit I, cyanide insensitive	31.2922	31.5198	31.2583	31.3189
Q88E18_PSEPK	cioB	Ubiquinol oxidase subunit II, cyanide insensitive	29.8963	30.1672	28.3435	28.9932
Q88E22_PSEPK	fpr-II	Ferredoxin--NADP reductase	28.7282	27.6644	28.0495	27.9707
Q88E27_PSEPK	yjiY	Putative transporter	31.3306	31.623	31.4407	31.4092
Q88E29_PSEPK	zinU	p-loop guanosine triphosphatase-dependent zinc chaperone	28.1429	28.15	28.6398	26.9388
Q88E32_PSEPK	yqeF	Acetyl-CoA acetyltransferase	29.4455	29.7032	28.95	29.7378
Q88E35_PSEPK	PP_4633	DUF1244 domain-containing protein	28.3199	28.0775	28.4829	28.8328
Q88E48_PSEPK	hmgB	Fumarylacetoacetase	29.3114	28.6726	28.9793	28.9022
Q88E49_PSEPK	hmgC	Maleylacetoacetate isomerase	26.7919	27.3246	26.2891	26.8002
Q88E65_PSEPK	PP_4602	Transcriptional regulator, AraC family	29.431	29.189	28.8588	29.172
Q88E72_PSEPK	PP_4594	Putative Cystathionine gamma-synthase	27.8399	28.3588	27.9264	27.6132
Q88E73_PSEPK	PP_4593	Uncharacterized protein	30.0566	29.7566	30.6641	30.9743
Q88E75_PSEPK	rnd	Ribonuclease D	28.0468	28.1078	28.1463	27.7125
Q88E80_PSEPK	PP_4586	Uncharacterized protein	28.0192	27.9376	27.6596	26.7944
Q88E93_PSEPK	PP_4573	ATPase, AAA family	29.9045	29.1281	28.9918	29.7321
Q88E95_PSEPK	cysK	Cysteine synthase	32.1201	32.1109	31.8235	31.9666
Q88E96_PSEPK	PP_4570	Asp	28.5273	28.4932	28.0966	28.0936
Q88EA3_PSEPK	PP_4563	Uncharacterized protein	26.0394	25.858	26.2048	26.1786
Q88EB4_PSEPK	PP_4552	MaoC-like domain-containing protein	29.3998	29.0706	28.8428	29.0043
Q88EB6_PSEPK	fadD-II	Long-chain-fatty-acid/CoA ligase	28.8617	29.423	29.0708	28.9174
Q88EB7_PSEPK	fadD-I	Long-chain-fatty-acid/CoA ligase	29.4796	29.315	29.5613	29.4487
Q88EC1_PSEPK	PP_4545	Beta-ketodecanoyl-(Acyl-carrier-protein) synthase	29.9756	30.1267	29.7378	29.8679
Q88EC5_PSEPK	ppiA	Peptidyl-prolyl cis-trans isomerase	30.5197	29.7435	30.6058	30.0414
Q88EC6_PSEPK	PP_4540	Hydrolase, alpha/beta fold family	27.0106	27.5508	25.947	26.444
Q88EC7_PSEPK	PP_4539	Transcriptional regulator, LysR family	27.9224	26.9196	26.9308	28.3211
Q88ED3_PSEPK	srmB	ATP-dependent DEAD-box RNA helicase require for 50S ribosomal subunit biogenesis	30.5849	30.2307	30.2758	30.4243
Q88EE2_PSEPK	PP_4523	Putative Agmatinase	26.0973	24.8502	24.935	25.902
Q88EE6_PSEPK	tolC	Agglutination protein	34.2311	34.0625	34.1948	34.093
Q88EE8_PSEPK	PP_4517	Uncharacterized protein	28.2093	28.3629	28.2629	27.6768
Q88EF0_PSEPK	PP_4515	Transcriptional regulator, MarR family	26.5879	26.8261	27.7892	28.0969
Q88EF9_PSEPK	PP_4506	Putative NAD(P)H nitroreductase	30.4173	29.6586	29.9841	29.9056
Q88EG5_PSEPK	yciO	Putative maturation enzyme	28.2947	28.2535	27.6153	27.6734
Q88EH7_PSEPK	argT	Lysine / arginine / ornithine ABC transporter-periplasmic binding protein	31.8183	31.693	31.5949	31.839
Q88EI3_PSEPK	astA-I	Arginine N-succinyltransferase, subunit beta	29.3141	29.5259	29.37	29.671
Q88EJ2_PSEPK	PP_4470	Putative transcriptional regulator (Arc domain-containing)	28.9027	28.2681	27.1944	27.6029
Q88EK4_PSEPK	PP_4458	Putative Opine ABC transporter, periplasmic binding protein	26.0123	26.0429	26.0449	26.1679
Q88EL4_PSEPK	PP_4448	DUF87 domain-containing protein	32.6139	32.6657	32.3761	32.3666
Q88EL9_PSEPK	PP_4435	Uncharacterized protein	26.9784	26.8478	26.7236	24.975
Q88EM6_PSEPK	PP_4428	Amino acid ABC transporter, periplasmic amino acid-binding protein	27.4731	28.4845	28.4154	28.0061
Q88EN0_PSEPK	PP_4424	Uncharacterized HTH-type transcriptional regulator y4tD	25.806	24.7345	24.7773	24.4315
Q88EN3_PSEPK	PP_4421	Putative aminotransferase	30.1245	30.1964	30.3251	30.5656
Q88EP7_PSEPK	PP_4406	Uncharacterized protein	28.2387	27.9696	28.048	27.6984
Q88EP9_PSEPK	lpdV	Dihydrolipoyl dehydrogenase	27.1966	28.0069	27.7001	27.736
Q88EQ1_PSEPK	bkdAB	Branched-chain alpha-keto acid dehydrogenase complex, beta subunit	26.8341	26.8259	26.5763	27.5949
Q88EQ2_PSEPK	bkdAA	2-oxoisovalerate dehydrogenase subunit alpha	26.925	26.805	26.1411	25.4021
Q88EQ8_PSEPK	flgM	Anti-sigma-28 factor	28.0705	28.3838	28.5968	28.1066
Q88ER0_PSEPK	PP_4393	Putative chemotaxis protein	30.9673	30.1585	30.0449	30.4956
Q88ER2_PSEPK	flgB	Flagellar basal body rod protein FlgB	21.9423	24.9513	#NUM!	24.6497
Q88ER3_PSEPK	flgC	Flagellar basal-body rod protein FlgC	#NUM!	23.0349	23.0227	23.9031
Q88ER4_PSEPK	flgD	Basal-body rod modification protein FlgD	27.8367	27.9842	28.2523	27.5339
Q88ER5_PSEPK	flgE	Flagellar hook protein FlgE	28.932	28.1039	28.5317	28.2666
Q88ER8_PSEPK	flgG	Flagellar basal-body rod protein FlgG	25.4701	24.1517	23.775	24.9584
Q88ES2_PSEPK	flgK	Flagellar hook-associated protein 1	30.1376	29.3627	29.2386	29.2748
Q88ES3_PSEPK	flgL	Flagellar hook-associated protein FlgL	28.7344	28.6582	28.0264	28.782
Q88ES4_PSEPK	PP_4379	Beta-ketoacyl-acyl-carrier-protein synthase I	29.6905	29.1968	29.7149	29.3777
Q88ES5_PSEPK	fliC	Flagellin	33.102	33.2124	33.3036	33.4141
Q88ES6_PSEPK	PP_4377	Putative Flagellin FlaG	25.2985	27.0706	25.8708	26.7652
Q88ES7_PSEPK	fliD	Flagellar hook-associated protein 2	31.3473	31.4294	30.9302	31.62
Q88ES8_PSEPK	fliS	Flagellar secretion chaperone FliS	27.5417	27.6043	27.8135	27.6669
Q88ET0_PSEPK;tr	fleQ	Transcriptional regulator FleQ	31.1571	31.1551	30.8943	30.0928
Q88ET9_PSEPK	PP_4364	Putative Anti-sigma F factor antagonist	31.6311	30.9937	31.7592	31.7361
Q88EU2_PSEPK	fliK	Flagellar hook-length control protein FliK	27.8685	27.4155	28.2986	27.5082
Q88EU5_PSEPK	fliM	Flagellar motor switch protein FliM	28.7531	28.8117	28.8249	28.5464
Q88EW0_PSEPK	PP_4342	Flagellar synthesis regulator, putative ATPase	30.4458	30.2205	29.7604	29.9643
Q88EW2_PSEPK	cheY	Response regulator for chemotactic signal transduction	27.5711	26.9147	26.8032	27.934
Q88EX0_PSEPK	PP_4332	Chemotaxis protein CheW	31.2072	31.051	31.242	29.9989
Q88EX4_PSEPK	PP_4328	Flg	25.4239	24.8483	25.993	25.8653
Q88EY2_PSEPK	PP_4319	Uncharacterized protein	26.5657	26.6656	25.607	26.7874
Q88EY5_PSEPK	PP_4315	Putative enzyme	31.2141	31.1097	30.2912	29.4884
Q88EZ5_PSEPK	sbp-I	Sulfate ABC transporter	30.5099	30.5718	30.5655	30.4379
Q88F01_PSEPK	glxR	Tartronate semialdehyde reductase	28.6574	28.3026	29.0179	28.7561
Q88F02_PSEPK	hyi	Hydroxypyruvate isomerase	27.502	25.4162	24.4959	24.5673
Q88F05_PSEPK	PP_4295	TetR family transcriptional regulator	27.3171	25.9227	27.4736	28.3151
Q88F18_PSEPK	guaD	Guanine deaminase	27.8162	27.481	28.0131	27.8554
Q88F20_PSEPK	xdhB	Xanthine dehydrogenase subunit XdhB	27.188	27.5623	27.0537	27.1348
Q88F22_PSEPK	PP_4277	Transcriptional regulator, GntR family	26.8137	26.5295	25.9631	26.4137
Q88F29_PSEPK	PP_4270	PBPb domain-containing protein	26.2351	26.2197	26.577	26.9167
Q88F40_PSEPK	PP_4259	Iron-sulfur cluster-binding protein	29.0287	29.7911	29.3398	29.272
Q88F46_PSEPK	ccoP-I	Cbb3-type cytochrome c oxidase subunit	30.6033	30.7384	30.364	30.6718
Q88F48_PSEPK	ccoO-I	Cytochrome c oxidase subunit, cbb3-type	31.2231	31.1382	31.1095	31.2644
Q88F50_PSEPK	PP_4249	DLH domain-containing protein	27.77	27.3059	27.1594	27.0817
Q88F53_PSEPK	PP_4246	Periplasmic binding protein	27.3941	25.2991	25.0636	#NUM!
Q88F54_PSEPK	pvdY	Hydroxyproline acetylase	26.4172	27.5602	27.4261	27.5956
Q88F56_PSEPK	pvdL	Non-ribosomal peptide synthase (Subunit of ferribactin synthase)	23.9379	#NUM!	27.7935	28.2454
Q88F62_PSEPK	dsbG	Thiol:disulfide interchange protein	26.8334	27.1816	27.1697	27.4484
Q88F75_PSEPK	pvdH	Diaminobutyrate-2-oxoglutarate transaminase	28.7635	29.127	28.104	28.8238
Q88F76_PSEPK	PP_4222	Putative SyrP protein	26.6118	26.0044	26.1807	25.7544
Q88F78_PSEPK	pvdJ	Non-ribosomal peptide synthetase (Subunit of ferribactin synthase)	25.1412	25.4135	25.0357	26.4699
Q88F81_PSEPK	fpvA	Outer membrane ferripyoverdine receptor FpvA, TonB-dependent	35.9977	36.1204	35.943	36.1323
Q88F83_PSEPK	pvdO	Pyoverdine biosynthesis related protein	31.8867	31.4767	31.7939	32.331
Q88F84_PSEPK	pvdN	Pyoverdine biosynthesis related protein	31.8398	31.8762	31.8425	31.9645
Q88F85_PSEPK	pvdM	Putative dipeptidase	32.4296	32.1448	32.8015	32.8987
Q88F87_PSEPK	ompQ	Outer membrane pyoverdine efflux protein	31.314	31.1121	31.3935	31.1917
Q88F96_PSEPK	etfB	Electron transfer flavoprotein subunit beta	33.5092	33.5826	33.2784	33.2445
Q88F97_PSEPK	etfA	Electron transfer flavoprotein subunit alpha	33.5059	33.675	33.3263	33.5812
Q88F98_PSEPK	PP_4200	PBPb domain-containing protein	28.1297	28.118	28.2812	28.3257
Q88F99_PSEPK	PP_4199	Putative Lipoprotein	28.6286	28.8464	28.7031	28.2508
Q88FA0_PSEPK	PP_4198	OmpA family protein	29.6694	29.184	29.3094	29.409
Q88FA4_PSEPK	gltA	Citrate synthase	32.7638	32.5555	32.2601	32.93
Q88FA5_PSEPK	sdhC	Succinate dehydrogenase cytochrome b556 subunit	28.7821	28.8448	28.0755	27.9423
Q88FA7_PSEPK	sdhA	Succinate dehydrogenase flavoprotein subunit	32.9585	32.937	32.8004	32.9173
Q88FA8_PSEPK	sdhB	Succinate dehydrogenase iron-sulfur subunit	31.6621	31.2581	30.7376	31.3778
Q88FA9_PSEPK	sucA	Oxoglutarate dehydrogenase (succinyl-transferring)	33.7034	33.6742	33.5525	33.6579
Q88FB0_PSEPK	sucB	Dihydrolipoyllysine-residue succinyltransferase component of 2-oxoglutarate dehydrogenase complex	33.4516	33.7173	33.3877	33.7701
Q88FB1_PSEPK	lpdG	Dihydrolipoyl dehydrogenase	34.3642	34.1581	34.3634	33.9491
Q88FB3_PSEPK	sucD	Succinate--CoA ligase [ADP-forming] subunit alpha	33.8178	33.8282	34.2205	33.5114
Q88FC0_PSEPK	PP_4178	Dienelactone hydrolase family protein	30.1487	30.4808	30.0996	30.038
Q88FC3_PSEPK	fabB	3-oxoacyl-[acyl-carrier-protein] synthase 1	31.2063	31.006	31.8665	32.0541
Q88FC7_PSEPK	PP_4171	Uncharacterized protein	26.3705	24.6501	25.4735	25.9913
Q88FD5_PSEPK	PP_4163	Uncharacterized protein	27.5807	27.5711	27.0855	27.7777
Q88FF0_PSEPK	yejA	Microcin C transporter-periplasmic binding protein	28.1274	27.7079	28.0429	29.142
Q88FH3_PSEPK	nuoF	NADH-quinone oxidoreductase subunit F	30.1061	30.0389	29.8168	29.774
Q88FI0_PSEPK	aceA	Isocitrase	32.1524	31.5263	31.9611	31.8411
Q88FI1_PSEPK	PP_4115	Secretin	28.8815	28.2614	28.3386	29.037
Q88FJ1_PSEPK	PP_4104	Glutathione S-transferase family protein	27.9683	28.5158	28.2661	28.0208
Q88FJ5_PSEPK	PP_4100	Transcriptional regulator, Cro/CI family	25.3159	25.6718	24.8888	24.8772
Q88FJ6_PSEPK	uvrY	Two-componenent system BarA/UvrY-regulatory subunit	27.5153	27.4891	27.997	25.6212
Q88FM3_PSEPK	liuC	Methylglutaconyl-CoA hydratase	27.2247	25.9829	25.892	26.7
Q88FM5_PSEPK	ivd	Isovaleryl-CoA dehydrogenase	28.8833	29.0826	28.885	28.5738
Q88FM9_PSEPK	glgE	Alpha-1,4-glucan:maltose-1-phosphate maltosyltransferase	30.8316	30.3532	31.0886	30.9751
Q88FN0_PSEPK	treSB	Maltokinase	30.6855	30.6745	30.5037	30.6346
Q88FN4_PSEPK	glgX	Glycogen debranching enzyme	31.8059	31.9605	31.8878	32.038
Q88FN5_PSEPK	PP_4054	Uncharacterized protein	32.538	32.3892	32.2442	32.441
Q88FN6_PSEPK	treY	Maltooligosyl trehalose synthase	31.0505	30.7974	30.9463	30.591
Q88FN7_PSEPK	malQ	4-alpha-glucanotransferase	31.6703	31.4836	31.1741	30.9458
Q88FN8_PSEPK	treZ	Malto-oligosyltrehalose trehalohydrolase	29.2324	28.9353	29.4223	29.5728
Q88FP6_PSEPK	gntZ	Putative 6-phosphogluconate dehydrogenase, decarboxylating	30.2269	30.5858	31.0283	30.9429
Q88FP8_PSEPK	PP_4041	Putative glycoside hydrolase	27.5666	27.5592	28.4273	27.5549
Q88FQ0_PSEPK	pydA	Dihydrothymine dehydrogenase	30.1067	29.1502	29.7997	30.0295
Q88FQ1_PSEPK	pydX	NADP-dependent dihydropyrimidine dehydrogenase subunit	30.7781	30.1651	30.8677	31.2637
Q88FQ3_PSEPK	hyuC	N-carbamoyl-beta-alanine amidohydrolase/allantoine amidohydrolase 2	31.3641	31.4876	31.2445	31.2195
Q88FQ5_PSEPK	PP_4032	Outer membrane lipoprotein Blc	28.9226	28.3509	28.4366	28.6186
Q88FQ7_PSEPK	PP_4030	Enoyl-CoA hydratase/isomerase family protein	28.8188	28.0044	28.3056	28.2851
Q88FR2_PSEPK	cpo	Non-heme chloroperoxidase	32.3878	31.8055	32.2372	32.0607
Q88FR7_PSEPK	purB	Adenylosuccinate lyase	31.2196	31.8302	31.1616	31.341
Q88FS1_PSEPK	idh	Isocitrate dehydrogenase [NADP]	30.9704	31.3047	30.9454	30.8873
Q88FS2_PSEPK	icd	Isocitrate dehydrogenase [NADP]	35.2378	35.0204	35.1502	35.1605
Q88FS3_PSEPK	cspD	Cold shock-like protein CspD	27.9661	27.3222	28.3517	27.7473
Q88FS5_PSEPK	clpA	ATP-dependent serine protease	28.9739	29.2064	29.1575	29.1313
Q88FT4_PSEPK	gqr	Glutathionyl-hydroquinone reductase	26.0554	25.8881	26.3444	26.066
Q88FT9_PSEPK	tusD	Sulfur transfer protein complex, TusD subunit	25.0503	25.0278	25.0146	26.201
Q88FU4_PSEPK	PP_3988	Uncharacterized protein	30.6414	30.4856	30.441	30.492
Q88FX3_PSEPK	PP_3954	Uncharacterized protein	31.0569	30.7512	31.1707	31.189
Q88FZ5_PSEPK	yfbS	Putative transporter	26.1688	25.3391	24.7204	25.7236
Q88G00_PSEPK	PP_3926	Short-chain dehydrogenase	27.8879	27.3421	26.9223	27.0338
Q88G02_PSEPK	PP_3924	SCP2 domain-containing protein	28.8204	27.5944	28.0931	27.8954
Q88G22_PSEPK	PP_3904	Uncharacterized protein	27.353	26.6169	26.2831	26.0474
Q88G73_PSEPK	PP_3852	Sialidase domain-containing protein	24.798	25.6102	#NUM!	24.9508
Q88G86_PSEPK	adhP	Short-chain alcohol dehydrogenase	30.8533	31.0064	30.6859	31.1088
Q88G91_PSEPK	PP_3834	KaiC domain-containing protein	29.2779	29.5223	27.7183	28.1541
Q88G97_PSEPK	modA	Molybdate-binding periplasmic protein	26.007	#NUM!	24.806	26.3512
Q88GA3_PSEPK	PP_3822	Cytochrome c family protein	26.9176	26.5068	26.8744	27.1998
Q88GA4_PSEPK	galU	UTP--glucose-1-phosphate uridylyltransferase	31.077	31.0721	31.5981	31.2475
Q88GA5_PSEPK	gor	Glutathione reductase	28.4913	28.2166	27.5611	27.6868
Q88GB0_PSEPK	PP_3814	Polyamine ABC transporter, periplasmic polyamine-binding protein	29.4877	29.725	29.9806	29.9969
Q88GB9_PSEPK	yaiW	Lipoprotein required for swarming	24.787	#NUM!	24.541	24.2074
Q88GC0_PSEPK	PP_3804	Uncharacterized protein	30.8714	30.7913	31.2155	31.1669
Q88GC3_PSEPK	PP_3801	Putative Cation ABC transporter, periplasmic cation-binding protein	26.8701	27.1963	26.6853	27.4587
Q88GC9_PSEPK	PP_3795	Uncharacterized protein	22.5201	22.7759	22.5473	19.7266
Q88GD0_PSEPK	pbpG	Periplasmic murein D-alanyl-D-alanine endopeptidase	22.9901	24.049	24.0517	23.9079
Q88GD4_PSEPK	dapF	Diaminopimelate epimerase	26.8706	26.9792	25.3574	26.7944
Q88GE0_PSEPK	PP_3784	Uncharacterized protein	27.1253	28.1583	26.8727	27.5753
Q88GE6_PSEPK	proC	Pyrroline-5-carboxylate reductase	32.269	32.5537	32.3663	32.2268
Q88GE9_PSEPK	PP_3775	Putative sarcosine oxidase	32.2123	32.3299	32.1866	32.0291
Q88GF6_PSEPK	PP_3768	Putative shikimate 5-dehydrogenase	27.54	27.8122	27.7475	28.4351
Q88GF8_PSEPK	gloA	Lactoylglutathione lyase	29.5039	29.8972	30.6552	29.704
Q88GF9_PSEPK	PP_3765	H-NS family protein MvaT	33.3066	33.1718	33.4985	33.3553
Q88GG9_PSEPK	hbd	3-hydroxybutyryl-CoA dehydrogenase	29.9944	30.0666	29.701	30.0018
Q88GH0_PSEPK	bktB	Beta-ketothiolase BktB	31.9474	31.5753	31.7503	31.9299
Q88GI1_PSEPK	PP_3742	Glutathione S-transferase family protein	29.3561	29.2374	29.0337	28.3653
Q88GK8_PSEPK;tr	catA-I	Catechol 1,2-dioxygenase	28.6247	28.0766	27.4155	27.6594
Q88GM8_PSEPK	PP_3693	Putative Transcriptional regulator MvaT, P16 subunit	31.7276	32.3388	32.1337	31.2273
Q88GP0_PSEPK	PP_3680	ATPase	28.44	28.6785	28.5751	27.7528
Q88GQ6_PSEPK	PP_3662	AMP nucleosidase	29.994	29.9258	29.2154	29.7316
Q88GR9_PSEPK	PP_3649	Transcriptional regulator, GntR family	27.3458	26.7068	28.7399	27.8221
Q88GS4_PSEPK	PP_3644	Putative Monooxygenase subunit	27.8802	27.9947	27.2583	27.8799
Q88GS9_PSEPK	PP_3639	Alkylhydroperoxidase AhpD domain protein	24.4012	24.9023	25.3779	#NUM!
Q88GT2_PSEPK	PP_3636	Putative Sulfonate ABC transporter, periplasmic sulfonate-binding protein	26.5562	26.2763	25.9011	25.7789
Q88GT8_PSEPK	PP_3629	3-dmu-9	29.3774	29.0525	29.5325	29.3918
Q88GV5_PSEPK	PP_3612	Putative TonB-dependent receptor	25.3221	25.6646	27.0351	26.4502
Q88GV6_PSEPK	PP_3611	Uncharacterized protein	32.8159	32.8805	33.0033	32.9507
Q88GX4_PSEPK	PP_3593	Amino acid ABC transporter, periplasmic binding protein	21.6463	24.748	26.1419	25.4188
Q88GX7_PSEPK	amaC	Aminotransferase	29.8635	29.81	29.8361	29.2313
Q88GY0_PSEPK	tpx	Thiol peroxidase	31.8516	31.4447	31.6359	32.1361
Q88GY7_PSEPK	pgm	Phosphoglucomutase	30.0276	29.9244	29.7798	29.5206
Q88H02_PSEPK	PP_3563	SCP domain-containing protein	27.7982	27.386	26.5943	27.5036
Q88H03_PSEPK	PP_3562	Hydrolase	24.7819	#NUM!	24.3736	24.3767
Q88H07_PSEPK	PP_3558	Putative Amino acid transporter, periplasmic amino acid-binding protein	29.9617	29.5787	30.2209	30.2973
Q88H18_PSEPK	PP_3547	Putative NAD(P)-binding oxidoreductase with NAD(P)-binding Rossmann-fold domain	28.9109	28.8686	28.7011	28.5831
Q88H30_PSEPK	PP_3535	Glutathione hydrolase proenzyme	26.7834	26.1541	26.6682	26.4047
Q88H34_PSEPK	PP_3531	START domain-containing protein	25.3712	25.1469	26.0695	25.97
Q88H35_PSEPK	allE	Putative S-ureidoglycine aminohydrolase	27.5316	27.4587	28.2928	28.0271
Q88H37_PSEPK	PP_3528	Putative ABC transporter, periplasmic substrate-binding protein	23.1781	24.7539	25.4282	25.8476
Q88H48_PSEPK	PP_3517	Uncharacterized protein	27.7828	27.1893	28.1109	27.9838
Q88H54_PSEPK	ilvE	Branched-chain-amino-acid aminotransferase	32.1987	32.1775	32.1436	32.4398
Q88H57_PSEPK	cobW	Protein CobW	27.7622	28.5949	27.9824	27.7174
Q88H65_PSEPK	PP_3496	Endoribonuclease L-PSP	29.8203	29.3592	29.5659	28.8819
Q88H69_PSEPK	PP_3492	Short-chain acyl-CoA dehydrogenase	29.3274	29.0368	28.4907	28.7621
Q88H70_PSEPK	PP_3491	Enoly-coenzyme A hydratase/isomerase family protein	26.3097	26.1774	26.5889	26.3773
Q88HB7_PSEPK	PP_3443	Putative glyceraldehyde-3-phosphate dehydrogenase	30.276	30.4367	30.6614	30.741
Q88HC7_PSEPK	hpd	4-hydroxyphenylpyruvate dioxygenase	29.6725	29.7381	29.2375	29.1426
Q88HC9_PSEPK	PP_3431	ThiJ/PfpI family protein	32.8284	32.9366	32.6267	32.3007
Q88HE4_PSEPK	gnuK	Gluconokinase	28.0541	27.8257	27.7438	27.4912
Q88HE5_PSEPK	PP_3415	Transcriptional regulator, LacI family	26.3051	26.0551	26.1405	25.8884
Q88HH5_PSEPK	PP_3383	Gluconate 2-dehydrogenase flavoprotein subunit	29.8971	29.8513	29.961	29.6259
Q88HI1_PSEPK	ptxD	Putative phosphonate dehydrogenase	30.7333	31.0721	30.2179	30.2159
Q88HL6_PSEPK	PP_3340	Putative TonB-dependent receptor	26.7867	27.2658	24.679	25.0334
Q88HM2_PSEPK	PP_3332	Putative cytochrome c-type protein	25.8506	25.3844	24.5641	25.9996
Q88HM4_PSEPK	PP_3330	Putative Outer membrane ferric siderophore receptor	26.1746	24.9581	#NUM!	25.3749
Q88HM7_PSEPK	PP_3326	Uncharacterized protein	31.871	32.1151	32.2062	32.1009
Q88HM8_PSEPK	PP_3325	Putative Outer membrane ferric siderophore receptor	33.4644	33.1962	33.3189	33.2608
Q88HN2_PSEPK	PP_3321	DUF4440 domain-containing protein	30.5468	31.0398	29.6146	29.8603
Q88HQ3_PSEPK	PP_3300	Transcriptional regulator, tetR family	25.4411	25.4369	26.1475	25.5173
Q88HR5_PSEPK	PP_3288	Universal stress protein family	29.1831	29.5342	29.6988	30.3538
Q88HV4_PSEPK	PP_3249	Putative oxidoreductase	27.904	26.8834	27.0398	27.4101
Q88HV5_PSEPK	PP_3248	Dyp-type peroxidase family protein	25.1693	25.9465	24.8315	24.3183
Q88HW7_PSEPK	PP_3236	Putative Lipoprotein OprI	25.3324	26.2143	25.8895	26.3782
Q88HX1_PSEPK	PP_3232	Acetyltransferase, GNAT family	29.2385	29.6171	29.5385	29.8524
Q88I13_PSEPK	codA	Cytosine deaminase / isoguanine deaminase	28.5274	28.8536	28.4977	28.8306
Q88I46_PSEPK	PP_3155	Putative Outer membrane ferric siderophore receptor	28.0505	28.2996	27.9378	27.6227
Q88I54_PSEPK	potF-II	Putrescine-binding periplasmic protein	27.3916	26.9503	27.1424	26.9811
Q88I55_PSEPK	PP_3146	Putative Oxidoreductase	28.9446	28.709	#NUM!	28.8087
Q88I56_PSEPK	PP_3145	Uncharacterized protein	33.2138	33.0151	32.8524	32.8867
Q88I68_PSEPK	PP_3133	Putative Oxidoreductase	26.0721	27.109	26.946	27.5292
Q88I71_PSEPK	PP_3130	Cellulase domain-containing protein	29.3558	29.0138	28.4067	29.2818
Q88I72_PSEPK	galE	UDP-glucose 4-epimerase	28.6828	28.7513	28.4035	28.338
Q88I73_PSEPK	PP_3128	Putative Exopolysaccharide biosynthesis/transport protein	30.2993	30.1526	29.6818	30.5112
Q88I75_PSEPK	PP_3126	Putative polysaccharide exported protein	31.1638	31.0139	31.3861	31.1604
Q88I76_PSEPK	PP_3125	Putative transcriptional regulator (Cro/CI family)	25.4661	25.9839	26.4195	26.4123
Q88I78_PSEPK	atoB	3-oxoadipate CoA-transferase	26.5751	28.0138	27.0168	27.0365
Q88I79_PSEPK	atoA	3-oxoadipate CoA-transferase	26.8863	27.7388	27.1149	27.4003
Q88I91_PSEPK	PP_3108	Rhs-related protein	29.6966	28.7917	28.7372	28.3922
Q88I92_PSEPK	PP_3107	Uncharacterized protein	27.9408	27.7409	27.4801	29.4858
Q88I93_PSEPK	PP_3106	Phage	29.8352	30.0823	29.4339	30.1563
Q88I95_PSEPK	PP_3104	Uncharacterized protein	25.6744	26.03	26.5281	26.5494
Q88I99_PSEPK	PP_3100	Uncharacterized protein	28.6142	28.9918	28.1045	29.0907
Q88IA0_PSEPK	puuD	Uricase/urate oxidase	30.5238	30.9545	30.7634	30.8253
Q88IA5_PSEPK	PP_3094	Uncharacterized protein	25.7719	26.1864	26.2891	26.357
Q88IB0_PSEPK	PP_3089	Uncharacterized protein	33.8024	33.6765	34.8719	34.4928
Q88IC6_PSEPK	hbdH	3-hydroxybutyrate dehydrogenase	27.7231	27.8585	28.2052	28.2362
Q88IC8_PSEPK	aacs	Acetoacetyl-coenzyme A synthetase	29.4547	29.5971	29.7312	29.7376
Q88IG6_PSEPK	PP_3033	Putative transcriptional repressor, CI/C2 family	27.2173	26.9494	25.0835	26.0937
Q88IQ2_PSEPK	PP_2947	Putative Transcriptional regulator MvaT, P16 subunit	32.4752	32.7755	32.1691	32.2786
Q88IQ6_PSEPK	PP_2943	Putative Cytochrome c551 peroxidase	26.6674	26.5846	27.0582	26.2509
Q88IR6_PSEPK	yghU	GSH-dependent disulfide bond oxidoreductase	29.4472	29.2843	29.3632	28.9443
Q88IR7_PSEPK	PP_2932	Amidase family protein	29.1205	29.3326	29.6758	29.2756
Q88IR9_PSEPK	PP_2930	Putative L-serine dehydratase	26.0182	26.6903	25.4656	25.3384
Q88IS0_PSEPK	nspC	Carboxynorspermidine/carboxyspermidine decarboxylase	28.9902	29.3869	28.8932	28.7851
Q88IS1_PSEPK	PP_2928	Saccharopine dehydrogenase	30.1828	29.5989	30.1987	29.8296
Q88IT6_PSEPK	hemB	Delta-aminolevulinic acid dehydratase	30.8409	30.9425	30.5096	30.72
Q88IU6_PSEPK	ppiB	Peptidyl-prolyl cis-trans isomerase	32.0153	31.4352	31.5672	31.6522
Q88IU9_PSEPK	PP_2900	Uncharacterized protein	23.1612	#NUM!	23.6505	24.0594
Q88IV9_PSEPK	xthA	Exodeoxyribonuclease III	28.0659	26.5176	26.4979	26.8595
Q88IX3_PSEPK	ampC	Beta-lactamase	27.9884	27.8812	27.837	27.2019
Q88IY2_PSEPK	PP_2867	Pyridine nucleotide-disulphide oxidoreductase family protein	30.1464	30.054	29.9248	30.051
Q88IZ6_PSEPK	PP_2853	Uncharacterized protein	29.1058	28.627	28.9004	29.2084
Q88J22_PSEPK	PP_2827	Alcohol dehydrogenase, zinc-containing	27.5666	27.1917	26.9598	27.7354
Q88J43_PSEPK	PP_2806	Transcriptional regulator, TetR family	26.7108	26.4146	26.298	26.0053
Q88JA4_PSEPK	PP_2745	Universal stress protein family	27.1437	27.3423	26.5782	27.0381
Q88JC0_PSEPK	PP_2729	Chalcone	25.8438	25.9126	26.0652	25.5864
Q88JJ3_PSEPK	pstS	Phosphate-binding protein PstS	27.87	27.5444	27.5095	27.6098
Q88JK1_PSEPK	PP_2648	Universal stress protein family	32.6329	33.2279	33.2675	33.0813
Q88JM2_PSEPK	PP_2627	Uncharacterized protein	29.8689	29.1074	28.317	29.607
Q88JV2_PSEPK	tam	Trans-aconitate methyltransferase	28.3843	28.5531	28.1584	28.1193
Q88JW1_PSEPK	PP_2536	Glutathione S-transferase family protein	28.7462	28.4206	27.4942	28.5196
Q88JW9_PSEPK	PP_2528	O-acetylhomoserine (Thiol)-lyase	30.0966	29.9197	30.2674	30.3648
Q88JY6_PSEPK	PP_2507	Oxidoreductase, short-chain dehydrogenase/reductase family	25.56	24.5295	25.8799	25.9861
Q88K05_PSEPK	sad-I	NAD+-dependent succinate semialdehyde dehydrogenase	30.5455	29.1493	28.7505	29.9273
Q88K06_PSEPK	aldA	Putative aldehyde dehydrogenase	27.063	27.8063	28.1058	28.0513
Q88K17_PSEPK	curA	NADPH-dependent curcumin/dihydrocurcumin reductase	27.2851	27.3294	27.0838	27.4316
Q88K19_PSEPK	PP_2474	Glutathione S-transferase family protein	28.1175	27.9281	27.7801	27.4886
Q88K29_PSEPK	cspA-II	Nucleic acid cold-shock chaperone	33.7719	32.8931	33.5659	32.9485
Q88K32_PSEPK	Nuh	Ribonucleoside hydrolase	28.3	26.1199	28.1828	27.1418
Q88K35_PSEPK	rbsR	DNA-binding transcriptional repressor	25.9343	26.454	26.509	26.6583
Q88K38_PSEPK	rbsB	Ribose ABC transporter, periplasmic ribose-binding subunit	29.7212	29.239	29.6013	29.6659
Q88K44_PSEPK	puuB	Gamma-glutamylputrescine oxidase	27.9084	28.1378	27.5187	27.9168
Q88K45_PSEPK	PP_2447	Uncharacterized protein	26.3898	26.4692	26.3921	26.1329
Q88K52_PSEPK	ahpC	Alkyl hydroperoxide reductase C	31.0981	31.6802	31.0041	30.9877
Q88K69_PSEPK	PP_2422	CMD domain-containing protein	29.834	29.755	30.6735	30.6954
Q88K73_PSEPK	PP_2418	Putative cobalamin ABC transporter, periplasmic	28.6564	28.3304	28.531	28.8435
Q88K95_PSEPK	PP_2396	DUF4174 domain-containing protein	31.0548	30.8887	30.8451	30.8462
Q88KB0_PSEPK	PP_2380	Uncharacterized protein	29.8346	29.6255	29.5159	29.6123
Q88KB4_PSEPK	cti	Esterified fatty acid cis/trans isomerase	26.2244	26.5083	25.597	26.0522
Q88KB5_PSEPK	metH	Methionine synthase	29.6453	29.6346	29.6447	29.6866
Q88KB9_PSEPK	cysI	Sulphite reductase hemoprotein, beta subunit	31.6542	31.6794	31.27	31.3512
Q88KC0_PSEPK	PP_2370	Uncharacterized protein	29.698	29.814	29.613	29.7886
Q88KC6_PSEPK	PP_2364	Peptidase	28.6336	27.894	28.8275	28.7476
Q88KC7_PSEPK	PP_2363	Uncharacterized protein	26.0519	25.6318	26.417	26.2117
Q88KC9_PSEPK	PP_2361	Putative chaperone protein	30.2621	29.9428	30.1724	30.0641
Q88KD1_PSEPK	PP_2359	Putative Type 1 pili subunit CsuA/B protein	29.338	29.426	29.2261	29.1303
Q88KE5_PSEPK	PP_2345	PepSY domain-containing protein	29.2144	29.1689	29.3198	29.4897
Q88KE7_PSEPK	PP_2343	Zeta	25.4284	26.5115	26.2836	26.944
Q88KF1_PSEPK	acnB	Aconitate hydratase B	32.9108	32.8101	32.6562	33.0009
Q88KF2_PSEPK	prpD	2-methylcitrate dehydratase	29.9821	30.0828	29.6351	29.6616
Q88KF3_PSEPK	prpF	Aconitate isomerase	27.6603	27.5298	27.7158	27.8527
Q88KF4_PSEPK	acnA-II	Aconitate hydratase	29.5615	28.7963	28.5792	28.4053
Q88KF5_PSEPK	prpC	Citrate synthase	30.3337	30.1959	29.86	30.089
Q88KF6_PSEPK	prpB	2-methylisocitrate lyase	30.0509	30.603	29.8402	29.6901
Q88KF8_PSEPK	PP_2332	Zn	26.0352	26.3963	26.4661	26.6589
Q88KG3_PSEPK	cysB	Transcriptional dual regulator / CysB-O-acetyl-L-serine	31.3269	30.9775	31.409	30.8364
Q88KG6_PSEPK	aroF-I	Phospho-2-dehydro-3-deoxyheptonate aldolase	30.4348	30.6535	31.0606	30.6171
Q88KG7_PSEPK	PP_2323	N-acetyltransferase domain-containing protein	26.6943	26.6346	27.1835	25.698
Q88KG8_PSEPK	oprI	Major outer membrane lipoprotein	34.454	34.4882	34.465	34.74
Q88KH0_PSEPK	PP_2320	YkuD domain-containing protein	27.3229	26.9301	27.7199	27.9455
Q88KH2_PSEPK	tesA	Acyl-CoA thioesterase I/protease I/lysophospholipase L1	27.5275	27.9613	27.1279	27.6239
Q88KH3_PSEPK	ybbA	Putative ABC transporter-ATP binding subunit	25.4332	26.5508	26.3104	25.9926
Q88KI2_PSEPK	PP_2308	Putative Acyl-CoA thioesterase II	28.6261	29.088	28.3196	26.4524
Q88KI3_PSEPK	PP_2307	CHAD domain-containing protein	30.574	29.891	29.8631	29.6524
Q88KI4_PSEPK	PP_2306	Uncharacterized protein	28.7694	28.1313	28.9961	29.2164
Q88KI6_PSEPK	PP_2304	Putative Peptidyl-prolyl cis-trans isomerase D	31.0609	31.3079	31.2257	31.1114
Q88KI7_PSEPK	hupB	DNA binding regulator, beta subunit B	34.4423	34.3462	34.1025	34.246
Q88KI8_PSEPK	lon-II	Lon protease	31.385	30.9801	31.5449	31.2543
Q88KJ4_PSEPK	PP_2296	Uncharacterized protein	27.4867	26.8125	26.7776	26.8781
Q88KJ8_PSEPK	PP_2292	Uncharacterized protein	30.9465	31.1176	30.7753	31.0748
Q88KM6_PSEPK	PP_2264	Putative Sugar ABC transporter, periplasmic sugar-binding protein	31.3096	31.0844	31.4734	31.1479
Q88KQ2_PSEPK	PP_2238	Putative metallopeptidase	29.0813	29.2703	29.2158	29.1032
Q88KS2_PSEPK	PP_2217	Enoyl-CoA hydratase	30.5546	30.4192	30.8914	30.7275
Q88KS4_PSEPK	PP_2215	Acetyl-CoA acetyltransferase	27.9961	27.3848	28.4631	28.8207
Q88KS5_PSEPK	fadBA	3-hydroxyacyl-CoA dehydrogenase type-2	26.7966	26.2997	26.4384	25.5096
Q88KT8_PSEPK	PP_2201	Hydrolase, alpha/beta fold family	25.465	25.7066	25.1054	25.0958
Q88KU1_PSEPK	yliI	Aldose sugar dehydrogenase	24.9616	#NUM!	23.9322	26.6306
Q88KU4_PSEPK	PP_2195	Putrescine-binding periplasmic protein	27.6986	27.2175	27.3893	27.3464
Q88KV0_PSEPK	PP_2189	Uncharacterized protein	29.8093	30.358	29.7022	29.1771
Q88KV2_PSEPK	PP_2187	Universal stress protein family	32.3442	31.6667	31.6788	31.5133
Q88KW4_PSEPK	PP_2175	Putative 3-oxoacyl-(Acyl-carrier-protein) reductase	27.3288	26.0363	25.6367	26.1422
Q88KX4_PSEPK	PP_2165	Response regulator	26.1576	25.8705	25.814	25.926
Q88KX6_PSEPK	vacJ	VacJ lipoprotein	30.1168	30.0543	30.3153	30.0784
Q88KZ0_PSEPK	gapB	Glyceraldehyde-3-phosphate dehydrogenase	32.9272	32.949	32.6188	32.594
Q88KZ4_PSEPK	nagZ	Beta-hexosaminidase	29.4602	29.4091	29.5601	29.2078
Q88KZ5_PSEPK	PP_2144	Transcriptional regulator, TetR family	26.9946	27.4579	27.2207	27.0479
Q88KZ9_PSEPK	topA	DNA topoisomerase 1	29.5179	29.0667	29.6755	29.5056
Q88L05_PSEPK	PP_2132	Universal stress protein	30.1994	30.2125	30.6667	30.7245
Q88L07_PSEPK	PP_2130	Putative Soluble lytic transglycosylase	30.366	30.3664	30.1077	30.0741
Q88L08_PSEPK	PP_2129	MOSC domain-containing protein	29.1421	27.8965	28.0384	28.027
Q88L09_PSEPK	PP_2128	Putative CheV-like chemotaxis protein	29.4224	28.8863	29.2505	29.5712
Q88L16_PSEPK	PP_2121	Putative Lipoprotein	31.6903	31.0335	31.0563	30.4192
Q88L24_PSEPK	acnA-I	Aconitate hydratase	32.6855	32.3518	32.6137	32.5042
Q88L30_PSEPK	PP_2105	Uncharacterized protein	31.939	32.6886	32.8912	31.8692
Q88L36_PSEPK	PP_2099	Uncharacterized protein	30.3018	29.3718	30.3645	29.5581
Q88L37_PSEPK	dacB	D-alanyl-D-alanine carboxypeptidase	29.3424	29.0793	29.1113	29.3912
Q88L46_PSEPK	oprF	Outer membrane porin F	36.5294	36.5514	36.4811	36.341
Q88L53_PSEPK	ppsA	Phosphoenolpyruvate synthase	32.693	32.5621	32.2072	32.1965
Q88L55_PSEPK	gdhB	Glutamate dehydrogenase	33.4584	33.2826	33.416	33.4476
Q88L99_PSEPK	PP_2036	Putative 4-hydroxy-tetrahydrodipicolinate synthase	28.4628	28.0294	27.3188	26.1235
Q88LA3_PSEPK	PP_2032	Putative ATPase	26.3377	25.7486	27.2904	26.6816
Q88LB4_PSEPK	ppgL	L-alpha-hydroxyglutaric acid gamma-lactonase	30.1092	29.5961	30.2244	30.0377
Q88LB8_PSEPK	pepN	Aminopeptidase N	31.831	31.9497	31.8811	31.762
Q88LC8_PSEPK	PP_2007	p-47-related protein	35.0633	34.7598	34.8653	34.7208
Q88LC9_PSEPK	PP_2006	Uncharacterized protein	38.1097	38.0935	38.1906	38.0091
Q88LD2_PSEPK	PP_2003	Uncharacterized protein	26.3353	25.9873	26.9702	26.2955
Q88LD4_PSEPK	metZ	O-succinylhomoserine sulfhydrylase	30.0422	30.0553	29.948	29.5859
Q88LD5_PSEPK	purF	Amidophosphoribosyltransferase	30.5772	30.2402	30.5719	30.2477
Q88LD8_PSEPK	folC	Dihydrofolate synthase/folylpolyglutamate synthase	27.9778	27.7792	27.5885	27.9936
Q88LE1_PSEPK	fimV	Putative motility protein fimV	31.6266	32.2335	32.0195	31.5108
Q88LE2_PSEPK	asd	Aspartate-semialdehyde dehydrogenase	26.4012	27.4076	26.7184	27.3016
Q88LE4_PSEPK	asd	Aspartate-semialdehyde dehydrogenase	31.0186	30.9895	31.0463	30.8844
Q88LF1_PSEPK	ibpA	Small heat shock protein IbpA	25.659	25.6072	#NUM!	25.3315
Q88LG1_PSEPK	tyrB	Aminotransferase	32.5111	32.5341	32.6784	32.7539
Q88LG3_PSEPK	PP_1970	Putative Lipoprotein	29.7519	29.8928	29.9602	29.8637
Q88LL4_PSEPK	fabF	3-oxoacyl-[acyl-carrier-protein] synthase 2	28.6843	27.816	26.4631	29.1218
Q88LL6_PSEPK	fabG	3-oxoacyl-[acyl-carrier-protein] reductase	32.2891	32.0808	32.4897	32.4932
Q88LL7_PSEPK	fabD	Malonyl CoA-acyl carrier protein transacylase	30.3698	30.4371	30.2439	30.4309
Q88LQ7_PSEPK	alaA	Glutamate-pyruvate aminotransferase	28.5062	29.0064	29.3445	29.3748
Q88LR1_PSEPK	deaD	ATP-dependent RNA helicase DeaD	30.3687	30.3525	30.8768	30.131
Q88LR9_PSEPK	ohr	Organic hydroperoxide resistance protein	33.2086	33.0719	32.9475	33.189
Q88LS6_PSEPK	PP_1852	Putative enoyl-[acyl-carrier-protein] reductase (NADPH, B-specific)	27.5931	28.0031	26.4752	28.0899
Q88LS9_PSEPK	PP_1849	Uncharacterized protein	29.6678	29.0144	29.3211	29.2865
Q88LT2_PSEPK	PP_1845	Enoyl-CoA hydratase/isomerase family protein	29.5542	29.0105	29.0419	29.9702
Q88LT5_PSEPK	PP_1842	Glutamine amidotransferase, class I	27.4589	27.7909	28.4039	26.9385
Q88LV0_PSEPK	prmB	50S ribosomal protein L3 glutamine methyltransferase	28.551	28.3048	26.7582	27.187
Q88LV1_PSEPK	PP_1826	Hydrolase, isochorismatase family	29.1954	28.6054	29.0009	28.6307
Q88LW1_PSEPK	PP_1816	Alcohol dehydrogenase, zinc-containing	32.1158	31.776	31.4565	31.7972
Q88LW6_PSEPK	rffE	UDP-N-acetylglucosamine-2-epimerase	28.8431	27.5289	27.4297	27.503
Q88LX7_PSEPK	rmd	Oxidoreductase Rmd	29.7206	29.9438	30.2639	30.2648
Q88LX8_PSEPK	gmd	GDP-mannose 4,6-dehydratase	32.1999	31.9652	32.1175	32.0573
Q88LY9_PSEPK	PP_1787	Uncharacterized protein	29.0788	29.0944	29.0771	28.0868
Q88LZ0_PSEPK	PP_1786	Putative Glycosyl transferase	26.1211	26.5742	26.2109	26.2493
Q88LZ1_PSEPK	rffG	dTDP-glucose 4,6-dehydratase	30.5112	29.7162	29.9485	29.6453
Q88LZ2_PSEPK	rfbD	dTDP-4-dehydrorhamnose reductase	28.2305	28.8823	28.5428	28.847
Q88LZ3_PSEPK	rfbA	Glucose-1-phosphate thymidylyltransferase	29.2793	29.4146	29.2191	28.9583
Q88LZ9_PSEPK	cpsG	Phosphomannomutase	27.8237	28.0429	27.4724	27.6174
Q88M00_PSEPK	PP_1776	Mannose-1-phosphate guanylyltransferase	30.412	30.9104	29.7279	30.8568
Q88M03_PSEPK	rpsA	30S ribosomal protein S1	35.3147	35.1084	35.136	35.4657
Q88M05_PSEPK	aroA	3-phosphoshikimate 1-carboxyvinyltransferase	30.8054	30.1261	30.4486	30.8177
Q88M06_PSEPK	pheA	Bifunctional chorismate mutase/prephenate dehydratase	30.5897	30.4097	30.0654	30.0874
Q88M08_PSEPK	gyrA	DNA gyrase subunit A	31.954	31.8953	31.6961	31.5598
Q88M12_PSEPK	yciK	Putative oxidoreductase	30.0142	30.0006	30.2104	29.908
Q88M19_PSEPK	PP_1756	DUF2059 domain-containing protein	31.2033	31.3171	31.2225	31.2818
Q88M23_PSEPK	PP_1752	Uncharacterized protein	31.0538	31.0186	31.1895	30.9626
Q88M34_PSEPK	betX	Choline / betaine / carnitine ABC transporter-substrate binding protein BetX	30.1669	30.4063	30.4085	30.7306
Q88M37_PSEPK	PP_1738	Uncharacterized protein	27.6044	26.2718	26.666	26.2019
Q88M42_PSEPK	minD	Cell division inhibitor MinD	31.3643	31.5225	31.3093	31.4331
Q88M48_PSEPK	PP_1726	ABC transporter, periplasmic binding protein	33.5202	33.1391	33.4951	33.2399
Q88M54_PSEPK	PP_1720	Alcohol dehydrogenase, zinc-containing	29.0676	29.431	29.5705	29.5508
Q88M55_PSEPK	prc	Tail-specific protease prc	29.0098	28.8119	29.2291	29.4148
Q88M60_PSEPK	fklB-II	Peptidyl-prolyl cis-trans isomerase	31.6992	31.1428	31.6168	31.5575
Q88M85_PSEPK	PP_1689	Putative Long-chain fatty acid transporter	27.1441	27.5198	27.3758	27.3035
Q88M88_PSEPK	PP_1686	Glutathione peroxidase	29.796	28.7737	29.2368	29.8934
Q88MA2_PSEPK	cobO	Corrinoid adenosyltransferase	26.0408	25.7688	#NUM!	26.2979
Q88MA8_PSEPK	PP_1666	Uncharacterized protein	29.0976	29.1449	28.7452	28.9723
Q88MB0_PSEPK	purN	Phosphoribosylglycinamide formyltransferase	27.132	27.124	26.5595	26.9297
Q88MB1_PSEPK	PP_1663	Uncharacterized protein	30.2641	30.18	30.1617	30.3612
Q88MB3_PSEPK	PP_1661	Putative Dehydrogenase subunit	33.6824	33.5156	33.7263	33.6994
Q88MB4_PSEPK	PP_1660	Uncharacterized protein	30.2605	29.888	30.6118	30.1086
Q88MB5_PSEPK	PP_1659	Uncharacterized protein	32.7441	32.0956	32.6284	32.7382
Q88MB6_PSEPK	PP_1658	Uncharacterized protein	29.8273	29.9725	29.8901	30.1558
Q88MC4_PSEPK	ldhA	D-lactate dehydrogenase	27.6095	28.9765	28.5011	28.6495
Q88MC7_PSEPK	PP_1646	Putative Thioredoxin	29.148	29.3974	29.3789	29.3758
Q88MC8_PSEPK	yfgD	Arsenate reductase	27.133	27.733	27.6205	27.8737
Q88MC9_PSEPK	PP_1644	NAD(P)H dehydrogenase (Quinone)	26.7438	26.6865	28.1881	27.8121
Q88MD5_PSEPK	fpr-I	Ferredoxin--NADP reductase	29.8214	30.4032	29.996	29.7394
Q88MD8_PSEPK	PP_1635	DNA-binding response regulator	27.426	29.4361	28.3529	28.9813
Q88ME0_PSEPK	PP_1633	Uncharacterized protein	28.4337	28.8607	27.9964	28.5534
Q88ME2_PSEPK	PP_1631	AMP nucleosidase	27.0819	26.4644	26.5688	25.2797
Q88ME9_PSEPK	PP_1622	Metallopeptidase, M23B subfamily	28.655	28.6089	28.4144	28.7016
Q88MF5_PSEPK	frmA	Formaldehyde dehydrogenase, glutathione-dependent	29.3232	28.8487	29.4286	29.4154
Q88MH1_PSEPK	PP_1600	Skp-like protein	32.3689	32.1274	32.2065	32.5192
Q88MH2_PSEPK;tr	bamA	Outer membrane protein assembly factor BamA	31.4928	31.3446	31.1833	31.1411
Q88MI1_PSEPK	map	Methionine aminopeptidase	29.4769	28.8428	29.4635	29.1987
Q88MI3_PSEPK	dapC	N-succinyl-L,L-diaminopimelate aminotransferase alternative	28.2125	28.6006	27.9016	28.0335
Q88MQ2_PSEPK	PP_1518	Uncharacterized protein	29.1076	28.8564	29.3626	29.2537
Q88MR3_PSEPK	tsaB	t(6)A37 threonylcarbamoyladenosine biosynthesis protein TsaB	25.9851	26.8467	26.7391	26.3679
Q88MR6_PSEPK	PP_1503	DUF4398 domain-containing protein	28.0963	27.7716	26.718	28.2261
Q88MR7_PSEPK	PP_1502	OmpA family protein	30.258	30.0942	30.0957	30.3392
Q88MS0_PSEPK	PP_1499	Uncharacterized protein	29.7705	29.7325	29.8411	29.3926
Q88MS1_PSEPK	PP_1498	Putative Lipoprotein	27.9358	27.9083	28.0068	28.2615
Q88MT1_PSEPK	PP_1487	Uncharacterized protein	26.5909	26.642	26.3341	26.4543
Q88MT2_PSEPK	ydcS	Polyamine ABC transporter, periplasmic polyamine-binding protein	30.5746	30.0105	30.6275	30.6814
Q88MT7_PSEPK	patD	Medium chain aldehyde dehydrogenase	30.7041	30.3444	30.6014	30.4226
Q88MU0_PSEPK	PP_1478	Putative Xenobiotic reductase	32.2009	31.9388	32.0555	31.9557
Q88MU3_PSEPK	PP_1475	CAIB/BAIF family protein	28.4171	27.9891	28.3746	27.794
Q88MU7_PSEPK	thrC	Threonine synthase	31.1358	30.9335	31.0168	31.1588
Q88MU8_PSEPK	hom	Homoserine dehydrogenase	30.5116	30.5643	30.5409	30.2407
Q88MX2_PSEPK	PP_1446	TonB-dependent receptor	32.0884	31.6982	31.8111	31.6984
Q88MX5_PSEPK	lon-I	Lon protease	28.8623	28.5991	28.5657	28.988
Q88MY8_PSEPK	PP_1430	Periplasmic serine endoprotease DegP-like	30.6934	30.6257	30.9771	31.2599
Q88MY9_PSEPK	mucB	Sigma factor AlgU regulatory protein MucB	28.9196	29.1941	29.3835	29.3882
Q88MZ0_PSEPK	mucA	Sigma factor AlgU negative regulatory protein	27.9409	27.6788	27.2396	27.7872
Q88MZ1_PSEPK	rpoE	RNA polymerase sigma factor	29.3648	29.5334	28.6553	28.7443
Q88N00_PSEPK	PP_1418	Putative Tricarboxylate transport protein TctC	28.5737	27.6411	28.2719	27.7643
Q88N06_PSEPK	PP_1412	3-hydroxyisobutyryl-CoA hydrolase	28.8012	28.3731	29.0272	28.2129
Q88N13_PSEPK	bglX	Periplasmic beta-D-glucoside glucohydrolase	28.1333	28.2509	28.0471	28.0335
Q88N24_PSEPK	PP_1392	Putative NAD-binding protein	28.9	28.5768	26.7256	26.2579
Q88N35_PSEPK	pcaC	4-carboxymuconolactone decarboxylase	26.0471	25.4536	25.8016	26.9009
Q88N36_PSEPK	pcaD	3-oxoadipate enol-lactonase 2	28.8572	28.8363	27.6773	27.8532
Q88N37_PSEPK	pcaB	3-carboxy-cis,cis-muconate cycloisomerase	27.6907	28.0049	28.3855	27.8755
Q88N41_PSEPK	pcaR	Transcription regulatory protein (Pca regulon)	27.4641	27.9185	27.6068	27.0563
Q88N44_PSEPK	PP_1372	AAA domain-containing protein	30.6066	30.1262	30.0223	29.9227
Q88N49_PSEPK	purU-II	Formyltetrahydrofolate deformylase	29.6626	29.4809	29.4706	30.1067
Q88N50_PSEPK	PP_1366	Transcriptional regulator MvaT, P16 subunit	33.9976	34.1112	34.1001	33.7041
Q88N54_PSEPK	pykA	Pyruvate kinase	32.6747	32.7536	32.8161	32.5211
Q88N58_PSEPK	PP_1358	Putative heme iron utilization protein	28.8854	29.0151	28.7694	29.0597
Q88N72_PSEPK	ftsA	Cell division protein FtsA	32.4605	32.398	32.2525	32.1006
Q88N80_PSEPK	murF	UDP-N-acetylmuramoyl-tripeptide--D-alanyl-D-alanine ligase	31.2117	31.2662	31.184	31.1956
Q88N86_PSEPK	rsmI	Ribosomal RNA small subunit methyltransferase I	27.9148	26.9409	27.3558	26.628
Q88N87_PSEPK	PP_1325	Putative lipoprotein	31.7738	31.6713	31.6081	31.8069
Q88N89_PSEPK	gmhA	Phosphoheptose isomerase	#NUM!	31.5146	26.1228	26.6659
Q88N90_PSEPK	PP_1322	Putative Lipoprotein	29.9347	30.4091	29.9603	29.9958
Q88N93_PSEPK	petC	Cytochrome c1	31.9524	31.8412	31.527	30.9029
Q88N95_PSEPK	petA	Ubiquinol-cytochrome c reductase iron-sulfur subunit	31.4417	31.245	30.5276	30.646
Q88N98_PSEPK	tas	Putative NAD(P)-linked reductase	30.2735	30.0093	30.4157	30.1354
Q88NA3_PSEPK	PP_1309	Uncharacterized protein	31.6742	31.3758	31.5261	30.8809
Q88NA8_PSEPK	cysNC	Sulfate adenylyltransferase subunit 1	31.2177	31.2097	31.0564	30.9903
Q88NB5_PSEPK	yhdW	Putative amino-acid ABC transporter-binding protein YhdW	32.7345	32.6094	32.7334	32.5606
Q88NC1_PSEPK	PP_1291	PhoH family protein	30.1562	31.0115	30.3895	30.2765
Q88NC2_PSEPK	PP_1290	Polysaccharide deacetylase family protein	24.7265	24.1667	24.3845	23.7195
Q88NG3_PSEPK	PP_1246	Uncharacterized protein	26.2195	25.0554	24.703	25.4553
Q88NH1_PSEPK	PP_1238	Putative Lipoprotein	31.342	31.0448	31.4566	31.3014
Q88NH2_PSEPK	dapA	4-hydroxy-tetrahydrodipicolinate synthase	30.883	30.3966	30.6944	30.5965
Q88NH4_PSEPK	PP_1235	Thioredoxin peroxidase	29.6632	29.4495	29.262	29.6584
Q88NH7_PSEPK	PP_1232	Putative beta-barrel assembly-enhancing protease	28.8087	28.5777	28.8215	28.1376
Q88NJ7_PSEPK	dps	DNA-binding stress protein	33.1433	32.8355	33.0903	32.6649
Q88NK1_PSEPK	oprD	Basic-amino-acid specific porin OprD	34.8867	34.8262	35.0571	35.1559
Q88NK5_PSEPK	PP_1202	Lysylphosphatidylglycerol synthase	27.4363	27.0074	27.0312	27.3243
Q88NK6_PSEPK	PP_1201	VirJ domain-containing protein	31.0764	31.4498	30.6505	30.7764
Q88NL7_PSEPK	PP_1190	Uncharacterized protein	27.993	27.9255	27.6618	28.6648
Q88NM1_PSEPK	phoP	Two component system DNA-binding transcriptional dual regulator	26.6895	26.2821	26.1777	25.5232
Q88NM2_PSEPK	oprH	Outer membrane protein H1	33.7614	33.8475	33.34	33.136
Q88NM3_PSEPK	PP_1184	Dienelactone hydrolase family protein	31.431	31.4002	31.6919	31.6234
Q88NM8_PSEPK	nrdA	Ribonucleoside-diphosphate reductase	32.6818	32.5453	32.593	32.4865
Q88NN0_PSEPK	nrdB	Ribonucleoside-diphosphate reductase subunit beta	30.3213	30.0849	30.0536	30.1962
Q88NP3_PSEPK	PP_1164	Transcriptional regulator, LysR family	27.6609	28.6297	27.8281	30.5416
Q88NR2_PSEPK	PP_1143	3-hydroxyisobutyrate dehydrogenase family protein	27.3335	27.3215	27.8235	27.7116
Q88NR4_PSEPK	livK	Branched-chain amino acids ABC transporter-periplasmic leucine binding subunit	34.166	33.9211	34.4009	34.4027
Q88NS1_PSEPK	PP_1134	Uncharacterized protein	28.7806	28.8108	28.3221	28.3613
Q88NS3_PSEPK	slyB	Outer membrane lipoprotein	32.199	31.8339	31.9034	31.5998
Q88NS8_PSEPK	PP_1126	Putative Hydrolase	29.2549	27.9276	28.3476	28.9783
Q88NT2_PSEPK	PP_1122	OmpA family protein	30.8278	31.3102	30.0859	31.4344
Q88NT3_PSEPK	PP_1121	OmpA family protein	34.1091	34.3902	34.3817	34.0932
Q88NU1_PSEPK	PP_1113	Pyridoxal-phosphate dependent enzyme family protein	29.9141	29.8546	29.3683	29.4855
Q88NU3_PSEPK	PP_1111	Putative Synthetase	26.1236	25.6358	25.7618	25.5317
Q88NV6_PSEPK	mrp	Iron-sulfur cluster carrier protein	28.8465	28.1299	28.3803	28.1719
Q88NW6_PSEPK	PP_1087	Outer membrane protein, OmpA family	30.2101	30.2006	29.8182	29.8785
Q88NW9_PSEPK	tsaA	Alkyl hydroperoxide reductase C	33.8399	34.0582	34.0164	33.9479
Q88NX1_PSEPK	bfr-II	Bacterioferritin	29.5848	29.0209	29.839	29.8604
Q88NX2_PSEPK	grxD	Glutaredoxin	28.7669	29.0256	28.5443	28.209
Q88NX6_PSEPK	ybaK	Cys-tRNA(Pro)/Cys-tRNA(Cys) deacylase	28.8189	26.4067	28.284	27.2693
Q88NX9_PSEPK	glpR	DNA-binding transcriptional repressor-GlpR-glycerol-3-phosphate	26.8534	26.4801	27.5469	26.7614
Q88NY2_PSEPK	gltI	Glutamate / aspartate ABC transporter-periplasmic binding protein	33.2807	32.8002	33.3875	33.3235
Q88NY5_PSEPK	gltL	Glutamate / aspartate ABC transporter-ATP binding subunit	25.5611	25.9023	24.8955	25.0262
Q88NY7_PSEPK	dctD-II	C4-dicarboxylate transport transcriptional regulatory protein	27.4149	26.5622	25.444	28.0855
Q88NZ0_PSEPK;tr	metR-I	HTH-type transcriptional regulator MetR	27.4277	27.4994	27.6115	27.6214
Q88NZ6_PSEPK	PP_1057	Transcriptional regulator, PadR family	25.9977	26.2719	25.9354	25.8388
Q88P19_PSEPK	cumA	Multicopper oxidase	29.0959	29.2106	28.9162	29.1844
Q88P22_PSEPK	guaB	Inosine-5-monophosphate dehydrogenase	33.4328	33.1982	33.3482	33.2348
Q88P29_PSEPK	eda	2-dehydro-3-deoxy-phosphogluconate aldolase	31.4403	31.0225	30.9345	30.74
Q88P30_PSEPK	pgl	6-phosphogluconolactonase	33.1496	32.5918	32.8231	32.7003
Q88P31_PSEPK	zwfA	Glucose-6-phosphate 1-dehydrogenase	32.1622	31.9809	31.9254	31.7172
Q88P34_PSEPK;tr	oprB-I	Porin	32.2137	32.4335	32.1238	31.7468
Q88P35_PSEPK	gtsD	Mannose/glucose ABC transporter-ATP binding subunit	30.0401	29.7286	30.0883	30.3251
Q88P38_PSEPK	gtsA	Mannose/glucose ABC transporter, glucose-binding periplasmic protein	34.2828	34.0344	34.1646	34.2739
Q88P39_PSEPK	yihS	Aldose-ketose isomerase	31.5522	31.1796	30.9864	31.4753
Q88P42_PSEPK	glk	Glucokinase	28.9594	28.1517	28.0642	28.3739
Q88P43_PSEPK	edd	Phosphogluconate dehydratase	31.6135	31.1458	31.1838	31.1199
Q88P44_PSEPK	gapA	Glyceraldehyde-3-phosphate dehydrogenase	29.7602	30.1658	29.8112	29.6754
Q88P47_PSEPK	PP_1006	Putative outer membrane heme receptor	31.2096	31.0775	30.7791	30.7603
Q88P48_PSEPK	hemO	Heme oxygenase	25.9262	26.376	25.2284	25.4045
Q88P54_PSEPK	arcC	Carbamate kinase	34.1635	34.3616	34.1196	34.2954
Q88P55_PSEPK	PP_0998	Uncharacterized protein	32.3031	31.2584	31.6587	31.9223
Q88P67_PSEPK	gcvT-I	Glycine cleavage system T protein	31.2062	30.8768	30.5673	30.7055
Q88P78_PSEPK	hupN	Putative DNA-binding protein HU, form N	31.938	32.2878	32.7874	32.4563
Q88P82_PSEPK	PP_0971	SnoaL-like domain-containing protein	27.8488	27.1352	27.4176	27.0902
Q88P91_PSEPK	ttg2D	Toluene tolerance protein	31.0295	31.3671	30.9666	30.9304
Q88P95_PSEPK	kdsD	Arabinose 5-phosphate isomerase	29.4841	29.0345	28.9276	28.5827
Q88P96_PSEPK	kdsC	3-deoxy-D-manno-octulosonate 8-phosphate phosphatase KdsC	30.1463	29.9464	30.1174	30.1613
Q88P98_PSEPK	lptA	Lipopolysaccharide export system protein LptA	31.4505	31.2369	30.7916	30.9318
Q88PA0_PSEPK	ptsN	Phosphotransferase system enzyme IIA, regulation of potassium transport	28.2225	27.1884	28.0239	27.9475
Q88PA6_PSEPK	fumC-I	Fumarate hydratase class II	34.1967	34.1456	33.9003	34.0843
Q88PA8_PSEPK	pmbA	Regulatory protease	30.5933	30.5058	30.4412	30.5443
Q88PB0_PSEPK	tldD	Putative protease involved in Microcin B17 maturation and in sensitivity to the DNA gyrase inhibitor LetD	29.7633	29.0025	29.7691	29.4065
Q88PB3_PSEPK	rng	Endoribonuclease G (RNAse G)	28.0522	27.7488	27.7839	27.8989
Q88PB7_PSEPK	mreB	Cell shape-determining protein MreB	31.7481	31.479	31.0936	31.3697
Q88PD7_PSEPK	PP_0913	Peptidase	34.514	34.4467	34.6011	34.74
Q88PF7_PSEPK	PP_0893	ThiJ/PfpI family protein	31.0219	30.7178	30.5406	30.6237
Q88PF9_PSEPK	PP_0891	YceI domain-containing protein	25.8544	24.8711	25.4484	25.1128
Q88PG2_PSEPK	regA	Photosynthetic apparatus regulatory protein RegA	30.4111	30.1432	30.3971	30.9388
Q88PG4_PSEPK	PP_0886	Uncharacterized protein	30.705	30.5186	30.5408	30.2218
Q88PG5_PSEPK	dppA-III	Dipeptide ABC transporter-periplasmic binding protein	32.2379	32.1081	32.1074	32.1646
Q88PG6_PSEPK	dppA-II	Dipeptide ABC transporter-periplasmic binding protein	28.7602	28.2308	28.7142	28.2931
Q88PG7_PSEPK	opdP	Glycine-glutamate dipeptide porin	27.3997	27.1335	27.39	27.4118
Q88PG8_PSEPK	dppA-I	Dipeptide ABC transporter-periplasmic binding protein	28.9576	28.8428	28.8199	28.5708
Q88PI6_PSEPK	speC	Ornithine decarboxylase	29.3573	29.1228	28.7652	28.8734
Q88PJ1_PSEPK	PP_0859	Putative ketoglutaramate omega-amidase	29.415	29.7409	30.0702	30.48
Q88PJ2_PSEPK	PP_0858	Putative methionine/glutamine aminotransferase	28.937	27.4495	26.9518	28.3275
Q88PJ4_PSEPK	bamB	Outer membrane protein assembly factor BamB	30.8321	31.1296	31.0171	31.289
Q88PK9_PSEPK	iscR	DNA-binding transcriptional dual regulator 2Fe-2S cluster IscR	25.2143	24.7131	24.6556	24.8713
Q88PL1_PSEPK	trmJ	tRNA (cytidine/uridine-2-O-)-methyltransferase TrmJ	27.8707	27.7971	27.5307	27.6004
Q88PL2_PSEPK	suhB	Inositol-1-monophosphatase	31.3514	30.9269	30.7736	31.015
Q88PL3_PSEPK	ycfJ	Putative regulator of flagellation	28.7442	28.7425	28.0493	28.2129
Q88PL6_PSEPK	yajC	Sec translocon accessory complex subunit YajC	30.9666	30.7954	31.2036	31.268
Q88PM6_PSEPK	ptxB	Phosphonate transport system-binding protein	31.282	31.0006	31.3247	31.3501
Q88PN2_PSEPK	alaC	Aminotransferase	29.0353	30.6239	29.6361	29.6286
Q88PN7_PSEPK	cyoA	Ubiquinol oxidase subunit 2	26.467	26.5242	26.3583	26.5603
Q88PP2_PSEPK	PP_0806	Putative Surface adhesion protein	33.2725	32.9194	32.8817	33.3014
Q88PP3_PSEPK	PP_0805	Outer membrane efflux protein	26.9263	29.0655	26.8501	29.8228
Q88PP6_PSEPK	PP_0802	Putative chemotaxis protein	28.2363	28.0109	29.1775	28.8624
Q88PQ4_PSEPK	fruK	Phosphofructokinase	25.0296	25.7609	26.3821	25.5824
Q88PQ6_PSEPK	cra	Catabolite repressor/activator	28.6475	28.6208	29.1445	29.0142
Q88PR1_PSEPK	nadC	Quinolinate phosphoribosyltransferase [decarboxylating]	28.5477	27.6181	27.6568	27.3438
Q88PR2_PSEPK	trxB	Thioredoxin reductase	29.7392	29.4183	29.0161	29.5264
Q88PS1_PSEPK	PP_0777	Glutathione peroxidase	29.0298	28.422	28.9149	28.5957
Q88PS2_PSEPK	slyD	Peptidyl-prolyl cis-trans isomerase	31.7769	32.0939	32.2119	31.808
Q88PS5_PSEPK	yiaD	OmpA/MotB domain-containing protein	30.3472	30.004	29.9234	30.0794
Q88PT2_PSEPK	PP_0766	Uncharacterized protein	34.4389	34.4701	34.9641	34.6373
Q88PT3_PSEPK	PP_0765	Uncharacterized protein	33.0004	32.7801	33.1939	33.0029
Q88PT5_PSEPK	PP_0763	Medium-chain-fatty-acid CoA ligase	31.9108	31.1532	31.8513	31.5213
Q88PT6_PSEPK	hprA	Glycerate dehydrogenase	27.9821	28.2364	27.7798	28.4543
Q88PT9_PSEPK	PP_0759	Peptidase	28.738	28.6103	28.2287	28.8509
Q88PU5_PSEPK	PP_0753	Putative Lipoprotein	31.0253	31.2299	31.4702	31.2747
Q88PV1_PSEPK	PP_0747	Hypoxanthine-guanine phosphoribosyltransferase	26.8872	26.7788	28.4563	28.1557
Q88PV6_PSEPK	PP_0742	Renalase	29.7733	29.7652	29.4548	29.481
Q88PX3_PSEPK;tr	PP_0725	Conserved hypothetical TPR repeat protein	29.385	29.1267	29.5023	29.3871
Q88PX9_PSEPK	ychF	Ribosome-binding ATPase YchF	30.4217	30.0761	30.3058	29.803
Q88PY6_PSEPK	ppkB	Polyphosphate kinase	30.7683	29.9609	30.1164	30.5637
Q88PY7_PSEPK	ycaC-I	Putative hydrolase	32.8438	32.8495	33.1935	32.8688
Q88Q06_PSEPK	PP_0692	Uncharacterized protein	27.0217	#NUM!	26.2514	26.6385
Q88Q11_PSEPK	ispB	Octaprenyl diphosphate synthase	29.707	29.9664	29.5458	29.5544
Q88Q14_PSEPK	fklB-I	Peptidyl-prolyl cis-trans isomerase	30.129	29.7391	29.6913	30.0764
Q88Q18_PSEPK	PP_0680	Endopeptidase La	31.2599	31.0062	30.8296	30.9677
Q88Q23_PSEPK	gdhA	Glutamate dehydrogenase	25.6659	25.0898	24.9745	24.251
Q88Q24_PSEPK	ettA	Energy-dependent translational throttle protein EttA	32.6207	32.2513	32.8151	32.5963
Q88Q41_PSEPK	PP_0657	Putative Amino acid ABC transporter, periplasmic amino acid-binding protein	27.4906	27.5519	27.6773	27.9734
Q88Q58_PSEPK	PP_0640	Uncharacterized protein	29.3885	28.4188	28.998	29.2492
Q88Q73_PSEPK	bamD	Outer membrane protein assembly factor BamD	29.7246	29.4318	29.792	29.6227
Q88Q76_PSEPK	PP_0619	Branched-chain amino acid ABC transporter, periplasmic amino acid-binding protein	27.472	27.0757	27.0179	27.6351
Q88Q93_PSEPK	ribF	Riboflavin biosynthesis protein	28.2367	28.3704	28.3554	28.1775
Q88Q97_PSEPK	mmsA-I	Methylmalonate-semialdehyde dehydrogenase	29.399	29.4708	28.8131	28.7971
Q88Q98_PSEPK	PP_0596	Omega-amino acid--pyruvate aminotransferase	28.1654	27.3301	27.9472	27.7453
Q88QA2_PSEPK	PP_0592	Oxidoreductase, short chain dehydrogenase/reductase family	30.4695	30.2588	30.2811	29.0762
Q88QA7_PSEPK	PP_0587	Uncharacterized protein	27.108	26.8397	27.1442	27.1434
Q88QB3_PSEPK	PP_0581	3-oxoacyl-(Acyl-carrier-protein) reductase	31.2208	31.2344	31.0947	31.4647
Q88QB4_PSEPK	PP_0580	MaoC domain protein	29.1374	28.5655	27.9351	27.2034
Q88QB8_PSEPK	PP_0576	Putative Lipoprotein	30.0678	29.3839	28.9716	29.9262
Q88QC0_PSEPK	PP_0574	DNA-binding response regulator, LuxR family	29.1152	28.2358	28.9803	27.7914
Q88QD5_PSEPK	accB	Biotin carboxyl carrier protein of acetyl-CoA carboxylase	30.2905	29.5363	30.0289	30.357
Q88QD6_PSEPK	accC	Biotin carboxylase	33.1451	33.1375	33.1084	33.2987
Q88QE3_PSEPK	PP_0551	MORN domain protein	28.5701	28.3515	28.7961	28.7494
Q88QE4_PSEPK	PP_0550	NAD(P)-bd	29.0617	29.2468	28.993	29.3647
Q88QE7_PSEPK	mpl	UDP-N-acetylmuramate--L-alanyl-gamma-D-glutamyl-meso-2,6-diaminoheptandioate ligase	29.2734	28.7641	28.9557	27.6623
Q88QE9_PSEPK	aldB-I	Aldehyde dehydrogenase	34.8314	34.7939	35.099	35.0122
Q88QF3_PSEPK	PP_0541	Acetyltransferase, GNAT family	30.5562	31.0979	30.5999	31.7089
Q88QF8_PSEPK	PP_0536	Hemerythrin domain-containing protein	32.2942	32.2346	31.6094	31.9517
Q88QF9_PSEPK	PP_0535	Outer membrane ferric siderophore receptor	26.7701	26.0977	26.2821	25.5915
Q88QG6_PSEPK	ispA	Farnesyl diphosphate synthase	27.3611	27.6982	27.2481	27.4415
Q88QH2_PSEPK	PP_0521	PBPb domain-containing protein	26.1886	26.0603	26.2642	25.6526
Q88QH7_PSEPK	ribAB-I	3,4-dihydroxy-2-butanone 4-phosphate synthase	30.0197	29.556	30.0136	29.7987
Q88QH8_PSEPK	ribE	Riboflavin synthase	27.4059	26.7959	26.5885	27.8667
Q88QI1_PSEPK	PP_0512	Uncharacterized protein	27.4059	27.7304	27.5316	28.0416
Q88QI2_PSEPK	trx	Thioredoxin	29.1423	29.2535	29.0575	29.1216
Q88QI4_PSEPK	PP_0508	Uncharacterized protein	32.633	32.4745	32.7754	32.9828
Q88QI5_PSEPK	PP_0507	Putative ABC efflux transporter, ATP-binding protein	30.7687	30.2502	29.6557	30.829
Q88QI7_PSEPK	PP_0505	Uncharacterized protein	29.8099	29.1773	29.8248	29.8498
Q88QI8_PSEPK	oprG	Outer membrane protein OprG	33.1163	33.8752	32.8875	32.5205
Q88QJ2_PSEPK	PP_0500	dTDP-4-dehydrorhamnose reductase	27.6177	27.7257	27.7747	27.2026
Q88QK8_PSEPK	bfr-I	Bacterioferritin	30.3269	29.9581	30.143	29.8232
Q88QK9_PSEPK	katA	Catalase	30.0398	29.5278	29.7064	29.8458
Q88QL5_PSEPK	secY	Protein translocase subunit SecY	31.0137	30.9982	30.8824	30.8339
Q88QP6_PSEPK	nusG	Transcription termination/antitermination protein NusG	30.9523	30.8367	31.0322	30.4887
Q88QQ8_PSEPK	PP_0430	NMO domain-containing protein	29.0465	29.2856	28.4312	28.9936
Q88QR0_PSEPK	hinT	Aminoacyl-adenylate hydrolase/purine nucleoside phosphoramidase	31.2742	31.261	31.1212	31.3823
Q88QS1_PSEPK	trpE	Anthranilate synthase component 1	30.8164	30.164	30.3811	30.1579
Q88QS3_PSEPK	rpe	Ribulose-phosphate 3-epimerase	28.833	28.3727	28.8542	29.0239
Q88QS6_PSEPK	PP_0412	Polyamine ABC transporter, periplasmic polyamine-binding protein	31.3236	30.7611	30.697	31.5801
Q88QS7_PSEPK;tr	potA	Spermidine/putrescine import ATP-binding protein PotA	29.8975	29.2631	29.5538	27.4944
Q88QS8_PSEPK	uhpA	DNA-binding response regulator UhpA	26.4459	25.1437	26.9411	26.416
Q88QT0_PSEPK	PP_0408	Uncharacterized protein	27.0818	27.4482	27.5821	27.3629
Q88QU0_PSEPK	yeaG	Protein kinase	35.1964	35.2238	35.1515	35.0822
Q88QU1_PSEPK	ycgB	Putative type IV piliation protein	31.1725	30.9985	30.8742	30.7286
Q88QU7_PSEPK	rpoD	RNA polymerase sigma factor RpoD	32.9416	32.6489	32.6363	32.6134
Q88QV1_PSEPK	davB	Lysine 2-monooxygenase	28.1756	27.5561	28.5202	28.2073
Q88QV2_PSEPK	davA	5-aminopentanamidase	29.5975	29.3848	28.8853	29.4808
Q88QW4_PSEPK;tr	PP_0370	Acyl-CoA dehydrogenase family protein	30.1119	30.7128	30.2882	30.3423
Q88QW6_PSEPK	PP_0368	Putative Acyl-CoA dehydrogenase	32.342	32.2264	32.3828	31.9232
Q88QW7_PSEPK	PP_0367	Uncharacterized protein	30.0645	29.126	28.8184	30.6721
Q88QW8_PSEPK	bioD	ATP-dependent dethiobiotin synthetase BioD	29.7115	29.5481	29.8462	30.2568
Q88QX7_PSEPK	PP_0357	Glycine cleavage system transcriptional repressor	28.3139	27.9997	28.986	28.641
Q88QY4_PSEPK	PP_0350	Outer membrane ferrichrome-iron receptor	26.9466	26.6331	25.3339	26.5097
Q88QZ3_PSEPK	waaF	ADP-heptose:LPS heptosyltransferase II	25.9553	26.4515	25.7578	26.2942
Q88QZ5_PSEPK	aceE	Pyruvate dehydrogenase E1 component	35.4704	35.3475	35.459	35.4586
Q88QZ6_PSEPK	aceF	Acetyltransferase component of pyruvate dehydrogenase complex	34.3324	34.0134	34.0826	34.0542
Q88QZ9_PSEPK	PP_0335	Glutathione S-transferase family protein	28.3469	27.8131	27.447	27.9573
Q88R01_PSEPK	PP_0333	Zn	25.8749	25.96	26.0753	26.1262
Q88R06_PSEPK;REV__tr	fdhA	Formaldehyde dehydrogenase	26.5264	24.1415	26.1018	25.8107
Q88R09_PSEPK	soxA	Sarcosine oxidase subunit alpha	26.7238	27.0983	26.192	27.7101
Q88R13_PSEPK	ltaE	L-threonine aldolase	28.6577	28.5313	28.4466	28.3738
Q88R26_PSEPK	PP_0308	Putative dipeptidase	26.7171	26.5163	26.6259	26.2825
Q88R38_PSEPK	cbcX	Choline / betaine / carnitine ABC transporter-substrate binding protein	31.7213	31.2333	31.7045	31.8338
Q88R51_PSEPK	aotP	Arginine/ornithine transport ATP-binding protein AotP	27.4539	26.9862	25.5425	27.6988
Q88R52_PSEPK	artJ	L-arginine ABC transporter-periplasmic binding subunit	32.0049	31.8307	32.0894	31.8784
Q88R66_PSEPK	oprQ	Outer-membrane porin D	31.9553	32.2505	32.0844	32.066
Q88R72_PSEPK	PP_0262	YiiD	26.2431	25.8819	26.3237	26.1433
Q88R73_PSEPK	cysQ	3(2),5-bisphosphate nucleotidase CysQ	24.8568	25.3682	26.6819	25.5204
Q88R74_PSEPK	nudE	ADP-sugar pyrophosphorylase	28.6863	28.3739	28.6415	29.1805
Q88R76_PSEPK	ygaU	Regulator of murein cross-linking	35.0108	34.8537	35.0487	35.057
Q88R87_PSEPK	ompR	Two-component system DNA-binding response transcriptional dual regulator	29.7826	29.1828	29.7779	29.6559
Q88R98_PSEPK	PP_0235	Alkyl hydroperoxide reductase C	32.2693	32.4503	32.3529	32.2674
Q88R99_PSEPK	oprE	Outer-membrane porin E	33.3327	33.1069	33.0154	33.3744
Q88RA0_PSEPK	tauA	Taurine ABC transporter periplasmic binding subunit	25.9875	27.1215	26.7739	26.3392
Q88RA5_PSEPK	PP_0228	Serine O-acetyltransferase	28.3756	28.2914	28.1827	27.897
Q88RA6_PSEPK	fliY	Periplasmic cystine-binding protein	33.5338	33.3655	33.2956	32.9516
Q88RB8_PSEPK	PP_0215	Response regulator	28.8625	29.6156	29.0441	28.9488
Q88RC9_PSEPK	PP_0203	Putative dipeptidase	29.7108	29.7045	29.5306	29.8909
Q88RD0_PSEPK	PP_0202	CBS domain-containing protein	30.458	30.5735	31.149	31.461
Q88RD1_PSEPK	PP_0201	tRNA	33.001	33.0426	33.0153	32.9064
Q88RE6_PSEPK	algR	Positive alginate biosynthesis regulatory protein	29.932	29.6665	29.5036	29.9661
Q88RE7_PSEPK	PP_0183	Glutathione S-transferase	27.2995	26.8011	26.8148	26.3729
Q88RF7_PSEPK	PP_0173	Putative transcriptional factor-related protein	27.7726	27.4837	27.9534	27.9526
Q88RG0_PSEPK	PP_0170	ABC transporter, periplasmic binding protein	23.5146	24.3907	24.5665	24.975
Q88RG2_PSEPK	PP_0168	Putative surface adhesion protein	34.1841	34.1917	34.262	34.1946
Q88RH1_PSEPK	PP_0159	Putative CoA-transferase family III	27.2872	27.3835	27.9143	27.2964
Q88RJ5_PSEPK	PP_0134	Uncharacterized protein	26.4715	26.834	26.1822	26.5369
Q88RJ9_PSEPK	amiD	1,6-anhydro-N-acetylmuramyl-L-alanine amidase	28.2904	28.7197	27.7578	27.982
Q88RK2_PSEPK	dsbA	Thiol:disulfide interchange protein	30.1225	29.5576	29.1315	30.2135
Q88RK3_PSEPK	cc	Cytochrome c4	30.2347	29.6997	29.2692	29.9531
Q88RK6_PSEPK	polA	DNA polymerase I	30.556	30.7059	30.2104	30.5458
Q88RK7_PSEPK	PP_0122	Uncharacterized protein	30.2638	29.9484	30.0105	29.9847
Q88RK9_PSEPK	PP_0120	High-affinity zinc uptake system protein ZnuA	29.5492	28.4651	29.5865	29.7286
Q88RL3_PSEPK	PP_0116	Putative lipoprotein	30.7863	30.6058	30.7509	30.8159
Q88RL7_PSEPK	metQ	Methionine ABC transporter, periplasmic binding protein	32.4583	32.0267	32.3861	32.6434
Q88RM9_PSEPK	cynT	Carbonic anhydrase	29.9573	29.262	29.0718	28.781
Q88RN3_PSEPK	prlC	Oligopeptidase A	29.5875	29.5722	29.3516	29.6498
Q88RN8_PSEPK	PP_0091	Putative lipoprotein	29.7502	29.7841	29.4666	30.0935
Q88RP1_PSEPK;tr	PP_0088	Putative alkanal monooxygenase	26.0423	25.8749	27.4206	26.7412
Q88RQ3_PSEPK	PP_0076	Putative choline betaine-binding protein	27.8029	28.0225	27.9946	27.7209
Q88RQ7_PSEPK	qor-I	Quinone oxidoreductase	32.3206	31.8619	31.9568	31.9532
Q88RV0_PSEPK;tr	czcR-I	Two component heavy metal response regulator	28.6081	27.6788	27.4371	28.8115
Q88RW1_PSEPK	PP_0018	Uncharacterized protein	30.018	29.9904	29.3628	29.6528
Q88RW2_PSEPK	PP_0017	Putative transcriptional regulator	30.3735	30.3012	29.8487	30.2708
Q88RW6_PSEPK	gyrB	DNA gyrase subunit B	31.2949	31.3779	31.2813	30.8413
FER1_PSEPK	fdxA	Ferredoxin 1	26.6769	25.9962	25.8647	#NUM!
HPF_PSEPK	hpf	Ribosome hibernation promoting factor	31.2899	31.7314	31.6629	31.6452
LEXA1_PSEPK	lexA1	LexA repressor 1	27.3179	27.1223	28.1933	28.3991
RNPA_PSEPK	rnpA	Ribonuclease P protein component	#NUM!	25.1976	25.2162	25.6956
ALLA_PSEPK	allA	Ureidoglycolate lyase	27.7894	27.686	27.9936	27.5409
CLSA_PSEPK	clsA	Cardiolipin synthase A	25.7567	25.9372	25.7856	26.8191
RPOZ_PSEPK	rpoZ	DNA-directed RNA polymerase subunit omega	30.0688	29.1518	29.4726	29.3073
RNPH_PSEPK	rph	Ribonuclease PH	25.8381	23.149	27.0075	25.6946
DUT_PSEPK	dut	Deoxyuridine 5-triphosphate nucleotidohydrolase	25.707	25.3579	25.9007	26.2846
DADX_PSEPK	dadX	Alanine racemase, catabolic	24.064	23.1629	23.6624	23.4183
CYAY_PSEPK	cyaY	Iron-sulfur cluster assembly protein CyaY	27.6529	27.8075	27.4792	27.3263
UBID_PSEPK	ubiD	3-octaprenyl-4-hydroxybenzoate carboxy-lyase	27.2236	28.22	28.1009	27.3944
CYSA_PSEPK	cysA	Sulfate/thiosulfate import ATP-binding protein CysA	27.8828	27.9146	28.0548	28.0522
RPPH_PSEPK	rppH	RNA pyrophosphohydrolase	24.7387	25.0045	#NUM!	25.2672
LGT_PSEPK	lgt	Phosphatidylglycerol--prolipoprotein diacylglyceryl transferase	24.6059	24.8853	25.673	25.3065
FPG_PSEPK	mutM	Formamidopyrimidine-DNA glycosylase	23.163	#NUM!	23.468	23.6813
IXTPA_PSEPK	PP_5100	dITP/XTP pyrophosphatase	25.7514	26.2264	25.8389	25.3332
METXS_PSEPK	metXS	Homoserine O-succinyltransferase	27.8207	27.6676	28.1183	28.0878
DCUP_PSEPK	hemE	Uroporphyrinogen decarboxylase	29.45	29.5299	28.8226	28.8404
SELO_PSEPK	selO	Protein adenylyltransferase SelO	24.9055	#NUM!	25.5163	24.9242
THII_PSEPK	thiI	tRNA sulfurtransferase	26.7243	26.8846	25.3332	26.2705
HUTI_PSEPK	hutI	Imidazolonepropionase	25.3225	25.1271	25.8042	26.3224
DTD_PSEPK	dtd	D-aminoacyl-tRNA deacylase	24.4728	24.5911	24.1343	24.8047
OPGH_PSEPK	opgH	Glucans biosynthesis glucosyltransferase H	28.044	28.1638	28.0031	28.0242
MCPQ_PSEPK	mcpQ	Methyl-accepting chemotaxis protein McpQ	32.7318	31.8853	31.8717	32.8879
HIS2_PSEPK	hisE	Phosphoribosyl-ATP pyrophosphatase	27.8605	27.0338	27.9732	27.2563
HIS3_PSEPK	hisI	Phosphoribosyl-AMP cyclohydrolase	26.8789	25.0542	26.1611	26.0962
MSBA_PSEPK	msbA	ATP-dependent lipid A-core flippase	29.6067	29.9893	29.6085	29.6323
PSD_PSEPK	psd	Phosphatidylserine decarboxylase proenzyme	28.1801	27.575	28.0754	28.1244
MIAA_PSEPK	miaA	tRNA dimethylallyltransferase	27.032	25.787	24.8917	25.2544
PNCB_PSEPK	pncB	Nicotinate phosphoribosyltransferase	26.3908	22.8165	24.5554	24.9974
PRMA_PSEPK	prmA	Ribosomal protein L11 methyltransferase	26.3501	27.3933	26.7163	26.985
RLMH_PSEPK	rlmH	Ribosomal RNA large subunit methyltransferase H	25.4211	25.2669	#NUM!	24.9803
Y4802_PSEPK	PP_4802	UPF0250 protein PP	28.3807	28.4175	28.5627	28.8121
LIPB_PSEPK	lipB	Octanoyltransferase	26.6197	25.5704	25.2884	#NUM!
YBEY_PSEPK	ybeY	Endoribonuclease YbeY	28.1977	26.7903	27.0816	28.2162
THIE_PSEPK	thiE	Thiamine-phosphate synthase	26.8896	27.3759	26.2298	26.6527
LLDD_PSEPK	lldD	L-lactate dehydrogenase	30.5787	29.4706	30.3862	30.3572
SSRP_PSEPK	smpB	SsrA-binding protein	27.5005	27.1599	27.4522	27.6007
RLME_PSEPK	rlmE	Ribosomal RNA large subunit methyltransferase E	25.809	26.4059	#NUM!	25.1396
SFSA_PSEPK	sfsA	Sugar fermentation stimulation protein homolog	#NUM!	23.6861	24.046	24.0654
HMUV_PSEPK	hmuV	Hemin import ATP-binding protein HmuV	26.432	26.6367	25.9617	25.7519
MCPS_PSEPK	mcpS	Methyl-accepting chemotaxis protein McpS	29.8517	30.3042	30.0515	29.9746
RLMG_PSEPK	rlmG	Ribosomal RNA large subunit methyltransferase G	26.5032	25.9544	26.1264	25.4395
MSCL_PSEPK	mscL	Large-conductance mechanosensitive channel	31.0976	31.0894	31.3985	31.8606
PXPA2_PSEPK	pxpA2	5-oxoprolinase subunit A 2	24.7953	#NUM!	25.4857	25.5735
ACEK_PSEPK	aceK	Isocitrate dehydrogenase kinase/phosphatase	27.9234	28.1761	27.8116	27.5396
Y4561_PSEPK	PP_4561	UPF0337 protein PP	26.8991	26.0783	26.642	26.09
CCME_PSEPK	ccmE	Cytochrome c-type biogenesis protein CcmE	26.3397	25.8322	26.0407	27.1223
ZIPA_PSEPK	zipA	Cell division protein ZipA	31.0721	29.7008	31.2822	31.5131
DNLJ_PSEPK	ligA	DNA ligase	29.746	29.1678	28.9121	29.8053
Y4268_PSEPK	PP_4268	Nucleoid-associated protein PP	27.1682	26.9583	28.5952	29.0873
PPNP_PSEPK	ppnP	Pyrimidine/purine nucleoside phosphorylase	30.6652	29.8124	30.4615	31.3164
RNH_PSEPK	rnhA	Ribonuclease HI	25.573	25.3017	25.0808	25.0667
NUOH_PSEPK	nuoH	NADH-quinone oxidoreductase subunit H	26.216	25.6901	#NUM!	25.809
NUOA_PSEPK	nuoA	NADH-quinone oxidoreductase subunit A	27.7505	28.2017	27.2493	27.2395
UVRC_PSEPK	uvrC	UvrABC system protein C	24.3577	24.4585	25.1682	25.2817
GLGA_PSEPK	glgA	Glycogen synthase	27.0254	26.3847	26.7621	26.3695
NHAB_PSEPK	nhaB	Na(+)/H(+) antiporter NhaB	25.7153	25.163	24.4505	24.9322
NUDC_PSEPK	nudC	NAD-capped RNA hydrolase NudC	26.8558	24.8004	24.9249	25.5959
HFLD_PSEPK	hflD	High frequency lysogenization protein HflD homolog	27.5494	27.422	27.1222	27.2516
MNMA_PSEPK	mnmA	tRNA-specific 2-thiouridylase MnmA	27.6242	27.7922	27.2829	27.4374
LFTR_PSEPK	aat	Leucyl/phenylalanyl-tRNA--protein transferase	25.068	25.2153	25.2836	25.3783
FTSK_PSEPK	ftsK	DNA translocase FtsK	25.6187	25.5008	25.9199	26.2353
NHAA2_PSEPK	nhaA2	Na(+)/H(+) antiporter NhaA 2	27.4149	27.5212	25.9601	26.8591
NICR_PSEPK	nicR	HTH-type transcriptional repressor NicR	24.7484	23.8157	24.1174	24.8329
CHER3_PSEPK	cheR3	Putative methyltransferase Cher3	24.2512	23.2358	24.611	23.7155
LPXH_PSEPK	lpxH	UDP-2,3-diacylglucosamine hydrolase	24.5713	24.4866	24.7444	23.8124
UREG_PSEPK	ureG	Urease accessory protein UreG	25.3453	25.3615	26.6455	25.5912
RBSD_PSEPK	rbsD	D-ribose pyranase	24.4439	25.0843	24.9315	24.7361
SSTT_PSEPK	sstT	Serine/threonine transporter SstT	25.7156	25.215	25.5596	26.2211
NFUA_PSEPK	nfuA	Fe/S biogenesis protein NfuA	27.2534	27.4982	27.8164	23.3805
MCPA_PSEPK	mcpA	Methyl-accepting chemotaxis protein McpA	32.0645	30.1094	32.0598	31.9931
DUSA_PSEPK	dusA	tRNA-dihydrouridine(20/20a) synthase	25.3243	25.6895	25.6602	25.1974
QUEF_PSEPK	queF	NADPH-dependent 7-cyano-7-deazaguanine reductase	27.1716	23.7894	27.1321	26.4952
LOLD_PSEPK	lolD	Lipoprotein-releasing system ATP-binding protein LolD	26.221	25.9137	25.9621	25.3962
TUSA_PSEPK	tusA	Sulfur carrier protein TusA	24.6966	25.1681	#NUM!	24.5933
RLMM_PSEPK	rlmM	Ribosomal RNA large subunit methyltransferase M	24.4053	24.5626	#NUM!	24.3832
PYRD_PSEPK	pyrD	Dihydroorotate dehydrogenase (quinone)	29.5325	29.5642	29.0847	29.6092
PSRP_PSEPK	PP_2081	Putative phosphoenolpyruvate synthase regulatory protein	28.1017	28.5092	28.1827	27.7866
NADK_PSEPK	nadK	NAD kinase	27.6161	26.8411	26.4623	26.5628
LEUD_PSEPK	leuD	3-isopropylmalate dehydratase small subunit	28.3092	28.439	27.5573	28.3399
NTPPB_PSEPK	maf-2	7-methyl-GTP pyrophosphatase	23.8085	24.0201	24.4844	#NUM!
Y1901_PSEPK	PP_1901	UPF0434 protein PP	27.5341	28.0709	27.6584	27.6914
LPXK_PSEPK	lpxK	Tetraacyldisaccharide 4-kinase	24.3339	24.1043	24.2127	24.245
HTPX_PSEPK	htpX	Protease HtpX	25.8078	27.0964	26.3199	26.4399
TPMT_PSEPK	tpm	Thiopurine S-methyltransferase	26.8886	27.1457	26.8472	27.4079
GCH11_PSEPK	folE1	GTP cyclohydrolase 1 1	26.4919	26.3521	26.4206	26.0822
G6PI1_PSEPK	pgi1	Glucose-6-phosphate isomerase 1	26.961	26.1171	26.8109	27.556
MTNA_PSEPK	mtnA	Methylthioribose-1-phosphate isomerase	#NUM!	23.5037	24.1909	25.4167
MINC_PSEPK	minC	Probable septum site-determining protein MinC	24.9784	26.8811	26.1766	26.7743
COBT_PSEPK	cobT	Nicotinate-nucleotide--dimethylbenzimidazole phosphoribosyltransferase	22.9522	22.0098	#NUM!	23.0366
MUTS_PSEPK	mutS	DNA mismatch repair protein MutS	28.1234	27.6353	27.5574	27.5419
SURE_PSEPK	surE	5-nucleotidase SurE	24.4648	24.3996	24.6838	24.1391
TRUD_PSEPK	truD	tRNA pseudouridine synthase D	26.841	26.8649	26.4165	26.2272
ISPF_PSEPK	ispF	2-C-methyl-D-erythritol 2,4-cyclodiphosphate synthase	27.1953	27.3581	#NUM!	27.7331
LPXB_PSEPK	lpxB	Lipid-A-disaccharide synthase	24.7009	24.813	24.7709	24.2573
LPXD_PSEPK	lpxD	UDP-3-O-acylglucosamine N-acyltransferase	28.9129	28.6394	28.0871	28.1033
DXR_PSEPK	dxr	1-deoxy-D-xylulose 5-phosphate reductoisomerase	24.0384	#NUM!	25.3008	24.8287
UPPS_PSEPK	uppS	Ditrans,polycis-undecaprenyl-diphosphate synthase ((2E,6E)-farnesyl-diphosphate specific)	23.5575	24.0193	#NUM!	24.3786
DAPE_PSEPK	dapE	Succinyl-diaminopimelate desuccinylase	28.172	28.2809	27.0157	28.3299
PLSB_PSEPK	plsB	Glycerol-3-phosphate acyltransferase	25.8806	24.7803	26.2451	25.9456
RSMJ_PSEPK	rsmJ	Ribosomal RNA small subunit methyltransferase J	26.0043	27.082	24.2555	26.4396
RIMM_PSEPK	rimM	Ribosome maturation factor RimM	27.8654	25.2946	25.9299	26.8324
CMOA_PSEPK	cmoA	Carboxy-S-adenosyl-L-methionine synthase	24.5689	24.9918	25.079	24.8912
CMOB_PSEPK	cmoB	tRNA U34 carboxymethyltransferase	23.949	23.6917	23.5354	#NUM!
PDXJ_PSEPK	pdxJ	Pyridoxine 5-phosphate synthase	29.6718	29.4603	29.4021	29.6388
RNC_PSEPK	rnc	Ribonuclease 3	26.3463	26.46	26.6377	26.6288
SDHE_PSEPK	sdhE	FAD assembly factor SdhE	26.9017	27.0321	26.9293	26.9439
TTGA_PSEPK	ttgA	Probable efflux pump periplasmic linker TtgA	29.6247	29.5532	29.54	29.8332
TTGB_PSEPK	ttgB	Probable efflux pump membrane transporter TtgB	28.4766	28.766	28.5359	28.5921
TTGC_PSEPK	ttgC	Probable efflux pump outer membrane protein TtgC	30.4063	30.9008	30.2514	30.2887
MCPG_PSEPK	mcpG	Methyl-accepting chemotaxis protein McpG	30.3122	30.0258	30.2401	30.1343
MURG_PSEPK	murG	UDP-N-acetylglucosamine--N-acetylmuramyl-(pentapeptide) pyrophosphoryl-undecaprenol N-acetylglucosamine transferase	30.2583	29.9499	29.7124	29.85
MRAY_PSEPK	mraY	Phospho-N-acetylmuramoyl-pentapeptide-transferase	27.9503	28.4411	27.9125	28.2021
MRAZ_PSEPK	mraZ	Transcriptional regulator MraZ	27.7572	28.3113	27.6262	28.6752
RHLB_PSEPK	rhlB	ATP-dependent RNA helicase RhlB	27.7344	27.9146	27.9223	27.3862
MOAC_PSEPK	moaC	Cyclic pyranopterin monophosphate synthase	27.218	27.3084	27.4516	27.0547
Y1289_PSEPK	PP_1289	UPF0246 protein PP	24.0911	24.6532	24.4632	23.8252
KUP_PSEPK	kup	Probable potassium transport system protein kup	25.4949	25.4033	25.9249	26.5675
QUIP_PSEPK	quiP	Acyl-homoserine lactone acylase QuiP	29.3157	29.437	29.2018	29.2807
EX7L_PSEPK	xseA	Exodeoxyribonuclease 7 large subunit	24.607	25.8025	25.2102	24.554
RLMF_PSEPK	rlmF	Ribosomal RNA large subunit methyltransferase F	24.3162	24.5904	25.2259	24.6734
NTPPA_PSEPK	maf-1	dTTP/UTP pyrophosphatase	26.8204	#NUM!	26.7073	25.9622
GATC_PSEPK	gatC	Aspartyl/glutamyl-tRNA(Asn/Gln) amidotransferase subunit C	28.6675	27.9573	29.039	28.9436
HSCA_PSEPK	hscA	Chaperone protein HscA homolog	27.5691	27.8829	28.0389	26.7193
QUEA_PSEPK	queA	S-adenosylmethionine:tRNA ribosyltransferase-isomerase	28.6986	28.7116	28.2636	27.7781
SELU_PSEPK	selU	tRNA 2-selenouridine synthase	24.4759	25.194	25.7761	26.4478
PTA_PSEPK	pta	Phosphate acetyltransferase	26.9074	27.7189	27.4654	27.4465
RSMC_PSEPK	rsmC	Ribosomal RNA small subunit methyltransferase C	26.38	25.453	26.4666	26.6595
HEMH_PSEPK	hemH	Ferrochelatase	27.4592	27.905	28.0221	27.9251
MURI_PSEPK	murI	Glutamate racemase	23.9009	24.0058	23.9327	24.3372
HEM1_PSEPK	hemA	Glutamyl-tRNA reductase	27.275	26.1592	26.4157	#NUM!
PTH_PSEPK	pth	Peptidyl-tRNA hydrolase	25.7424	26.0584	26.2591	25.9267
MDH_PSEPK	mdh	Probable malate dehydrogenase	30.323	29.7587	29.8583	30.3743
COAE_PSEPK	coaE	Dephospho-CoA kinase	25.9593	26.5592	26.1098	26.3082
GLYOX_PSEPK	thiO	Glycine oxidase	24.9079	25.3094	24.9068	24.832
ISPH_PSEPK	ispH	4-hydroxy-3-methylbut-2-enyl diphosphate reductase	25.4594	24.7799	24.9273	25.835
EUTC_PSEPK	eutC	Ethanolamine ammonia-lyase small subunit	28.0939	28.0525	27.2201	28.4325
DXS_PSEPK	dxs	1-deoxy-D-xylulose-5-phosphate synthase	29.4116	28.571	27.9565	28.5044
SELA_PSEPK	selA	L-seryl-tRNA(Sec) selenium transferase	27.8323	29.3085	29.4448	28.6849
UVRA_PSEPK	uvrA	UvrABC system protein A	26.2385	26.7082	26.4564	27.0448
ANMK_PSEPK	anmK	Anhydro-N-acetylmuramic acid kinase	27.1795	28.2535	28.3093	28.2724
ERPA_PSEPK	erpA	Iron-sulfur cluster insertion protein ErpA	26.3852	26.1132	27.0156	26.4807
APAH_PSEPK	apaH	Bis(5-nucleosyl)-tetraphosphatase, symmetrical	26.8217	26.7027	26.3949	#NUM!
GLPE_PSEPK	glpE	Thiosulfate sulfurtransferase GlpE	27.2125	26.646	26.9182	26.6909
TSAD_PSEPK	tsaD	tRNA N6-adenosine threonylcarbamoyltransferase	26.6218	27.6355	26.9686	27.3179
PQQB_PSEPK	pqqB	Coenzyme PQQ synthesis protein B	26.8158	26.5284	27.1554	26.805
PQQD1_PSEPK	pqqD1	PqqA binding protein 1	25.539	25.1898	25.2758	24.5198
BIOF_PSEPK	bioF	8-amino-7-oxononanoate synthase	25.5641	24.9822	24.9354	24.2879
MCPH_PSEPK	mcpH	Methyl-accepting chemotaxis protein McpH	25.6975	25.7497	25.2885	24.9372
FETP_PSEPK	PP_0285	Probable Fe(2+)-trafficking protein	26.7891	27.1917	26.9355	27.5201
RIMK_PSEPK	rimK	Probable alpha-L-glutamate ligase	27.7532	25.3378	25.4885	26.2922
METN1_PSEPK	metN1	Methionine import ATP-binding protein MetN 1	26.4927	26.8719	26.7119	27.2961
TSAC_PSEPK	tsaC	Threonylcarbamoyl-AMP synthase	26.8881	26.6899	26.7483	26.5476
RSMB_PSEPK	rsmB	Ribosomal RNA small subunit methyltransferase B	25.4346	25.2958	25.0516	25.0783
GMHBB_PSEPK	gmhB	D-glycero-beta-D-manno-heptose-1,7-bisphosphate 7-phosphatase	25.0731	24.2222	#NUM!	24.7435
MNMG_PSEPK	mnmG	tRNA uridine 5-carboxymethylaminomethyl modification enzyme MnmG	31.1969	31.2414	31.8295	32.6011
A0A140FVX0_PSEPK	PP_5426	Uncharacterized protein	31.1022	30.5907	30.6007	30.4609
A0A140FVX7_PSEPK	PP_5431	Uncharacterized protein	28.4039	28.4018	28.3881	28.5264
A0A140FVX8_PSEPK	PP_5432	Uncharacterized protein	30.2047	30.8944	31.2421	30.8641
A0A140FVX9_PSEPK	PP_5433	Putative NADH:ubiquinone oxidoreductase subunit 2	23.2144	23.4663	#NUM!	23.5053
A0A140FVY3_PSEPK	PP_5439	Uncharacterized protein	26.461	26.009	25.3823	25.7408
A0A140FVZ1_PSEPK	fdoG	Formate dehydrogenase-O major subunit	24.1188	24.2081	25.0868	24.309
A0A140FVZ7_PSEPK	PP_5447	Uncharacterized protein	25.0633	25.7726	#NUM!	26.0842
A0A140FW01_PSEPK	PP_5451	Uncharacterized protein	29.9058	29.6878	27.8487	30.2532
A0A140FW13_PSEPK	PP_5464	Uncharacterized protein	26.7633	#NUM!	26.7192	26.1774
A0A140FW18_PSEPK	PP_5469	Putative SAM-dependent methyltransferase	24.9277	24.9883	24.8429	25.1383
A0A140FW29_PSEPK	rluA	Pseudouridine synthase	25.5312	24.7388	24.6616	25.2798
A0A140FW30_PSEPK	PP_5477	Uncharacterized protein	#NUM!	25.3759	25.9914	25.6045
A0A140FW37_PSEPK	PP_5483	DUF4145 domain-containing protein	25.7805	25.7715	25.9317	#NUM!
A0A140FW79_PSEPK	PP_5525	Uncharacterized protein	29.5995	29.9239	29.5772	29.308
A0A140FW89_PSEPK	PP_5535	Uncharacterized protein	23.6433	#NUM!	22.9461	22.6331
A0A140FWA2_PSEPK	PP_5549	Uncharacterized protein	23.0257	22.7768	22.9744	23.5388
A0A140FWA3_PSEPK	PP_5550	DUF4325 domain-containing protein	26.6722	27.5424	26.3614	26.2804
A0A140FWA4_PSEPK	PP_5551	Uncharacterized protein	27.9725	28.6644	28.6274	28.558
A0A140FWD2_PSEPK	PP_5583	Uncharacterized protein	24.5433	25.9502	24.2952	#NUM!
A0A140FWF3_PSEPK	peaA	Quinohaemoprotein amine dehydrogenase, alpha subunit	25.0775	24.6787	24.6748	25.6523
A0A140FWF8_PSEPK	mdtB	Multidrug efflux transport system-membrane subunit	26.2797	24.8134	25.3131	25.2706
A0A140FWG1_PSEPK	PP_5609	Uncharacterized protein	25.4934	26.0405	25.1798	25.2365
A0A140FWH4_PSEPK	PP_5622	Uncharacterized protein	29.6053	29.4178	29.9231	29.7265
A0A140FWJ4_PSEPK	PP_5641	Uncharacterized protein	24.7419	24.3086	25.1281	24.7946
A0A140FWJ5_PSEPK	PP_5643	Uncharacterized protein	26.1256	24.5164	27.3248	25.7307
A0A140FWK1_PSEPK	PP_5651	Uncharacterized protein	26.132	25.8283	26.1832	25.4627
A0A140FWL0_PSEPK	ldcC	Lysine decarboxylase	26.4977	24.4114	25.3739	25.0244
A0A140FWM3_PSEPK	cycH	Cytochrome c-type biogenesis protein	26.5368	28.858	28.8863	29.0529
A0A140FWM9_PSEPK;tr	PP_5677	Uncharacterized protein	26.6558	26.2711	27.1599	27.283
A0A140FWN7_PSEPK	PP_5685	Uncharacterized protein	23.4378	#NUM!	23.4633	23.8911
A0A140FWQ5_PSEPK	PP_5703	Putative type 3 effector HopPmaJ	28.1942	28.7171	28.1569	28.3013
A0A140FWQ8_PSEPK	truB	tRNA pseudouridine synthase B	26.9025	26.513	26.4576	26.0109
A0A140FWQ9_PSEPK	secG	Protein-export membrane protein SecG	28.9879	29.3466	29.2774	29.3453
A0A140FWR8_PSEPK	PP_5714	Uncharacterized protein	24.7568	24.8275	24.7147	25.3675
A0A140FWS4_PSEPK	ubiB	Probable protein kinase UbiB	28.0896	27.4036	27.5691	27.6348
A0A140FWS5_PSEPK	betI	HTH-type transcriptional regulator BetI	24.7851	24.89	24.5546	25.0978
A0A140FWS6_PSEPK	PP_5721	Uncharacterized protein	27.0994	26.6734	26.564	26.9224
A0A140FWS9_PSEPK	PP_5724	GGACT domain-containing protein	28.8448	28.3411	28.5994	28.9471
Q877V8_PSEPK	PP_1865	Transposase	25.81	#NUM!	26.4792	26.9245
Q88BY3_PSEPK	PP_5404	Transposition protein, TnsC-related protein	21.9999	22.3104	22.6509	22.7706
Q88BY7_PSEPK	PP_5400	Uncharacterized protein	27.4601	26.1231	27.567	25.3822
Q88BZ3_PSEPK	PP_5390	Uncharacterized protein	#NUM!	27.1017	26.3787	26.6918
Q88BZ5_PSEPK	cusF	Probable exported copper efflux protein	27.7116	28.2744	27.6096	27.1927
Q88C00_PSEPK	copR-II	Transcriptional activator protein	23.6639	23.8766	24.7225	24.7558
Q88C20_PSEPK	PP_5363	Uncharacterized protein	25.3806	24.3149	24.5362	24.7668
Q88C29_PSEPK	PP_5354	Uncharacterized protein	28.2238	#NUM!	28.2143	27.9084
Q88C30_PSEPK	PP_5353	Tim44 domain-containing protein	28.4945	27.9639	28.62	29.017
Q88C31_PSEPK;tr	uvrD	DNA helicase	26.5111	25.9302	26.3808	25.9961
Q88C32_PSEPK	zwf	Glucose-6-phosphate 1-dehydrogenase	27.0956	27.1645	27.3688	27.574
Q88C33_PSEPK	PP_5350	Transcriptional regulator, RpiR family	26.8102	25.0891	#NUM!	26.6921
Q88C39_PSEPK	PP_5344	Acetyltransferase	25.9676	26.3953	25.9011	26.1284
Q88C46_PSEPK	PP_5337	LysR family transcriptional regulator	27.006	27.3737	27.0665	27.4641
Q88C50_PSEPK	PP_5333	Uncharacterized protein	25.9022	25.3633	26.3378	26.0902
Q88C52_PSEPK	PP_5331	Long-chain acyl-CoA thioester hydrolase	27.7587	27.1319	28.2773	27.7571
Q88C59_PSEPK	PP_5324	Response regulator	28.9247	28.3202	28.7259	28.6238
Q88C61_PSEPK	PP_5322	Putative metal ion transporter	25.5888	24.7408	25.1584	24.2891
Q88C62_PSEPK	phoR	Phosphate regulon sensor protein PhoR	26.0688	25.0094	25.081	25.3524
Q88C63_PSEPK	phoB	Phosphate regulon transcriptional regulatory protein PhoB	25.6531	24.9848	25.8987	25.4405
Q88C73_PSEPK	recG	ATP-dependent DNA helicase RecG	24.7623	23.0995	26.063	23.1773
Q88C74_PSEPK	oxyR	Oxidative and nitrosative stress transcriptional dual regulator	29.9201	29.4243	29.7173	29.4295
Q88C81_PSEPK	spoT	Guanosine-3,5-bis(diphosphate) 3-pyrophosphohydrolase	29.8445	30.0776	30.0227	30.2856
Q88C90_PSEPK	PP_5293	Uncharacterized protein	#NUM!	25.45	25.5444	25.8533
Q88C96_PSEPK	dfp	Coenzyme A biosynthesis bifunctional protein CoaBC	27.0322	26.6918	26.9637	27.2727
Q88CA2_PSEPK	PP_5279	Cupin	26.3422	26.1241	26.2846	25.8742
Q88CB5_PSEPK	PP_5266	Putative acetyl-CoA hydrolase family protein	25.0139	24.5107	23.8541	23.8254
Q88CC1_PSEPK	ydcJ	Metalloprotein, putative enzyme	26.1408	26.6155	26.4897	26.6127
Q88CC2_PSEPK	PP_5259	Transcriptional regulator, LysR family	25.5991	25.1779	24.3834	24.6987
Q88CC4_PSEPK	amaA	L-pipecolate oxidase	26.3467	26.2971	25.5561	26.3864
Q88CC9_PSEPK	PP_5252	Amidohydro	25.2399	25.4527	24.8511	26.2269
Q88CE9_PSEPK	PP_5232	Uncharacterized protein	30.5704	30.2683	30.5356	30.3708
Q88CF8_PSEPK	rnk	Regulator of nucleotide diphosphokinase	26.2502	25.2296	26.3077	25.2127
Q88CG9_PSEPK	PP_5212	Oxidoreductase, iron-sulfur-binding	25.4001	25.9514	25.4162	25.1765
Q88CH3_PSEPK	yhhJ	Putative translation related protein	26.0879	26.433	26.0808	25.4191
Q88CH4_PSEPK	rbbA	Ribosome-associated ATPase	30.0611	30.2016	30.3417	29.9201
Q88CH5_PSEPK	yhiI	Putative translation-related protein	31.2476	31.6035	31.4735	31.5859
Q88CH6_PSEPK	PP_5205	EVE domain-containing protein	27.2277	27.1771	27.6072	27.9709
Q88CI2_PSEPK	ubiH	2-octaprenyl-6-methoxyphenyl hydroxylase	27.3645	27.7972	27.6402	27.2233
Q88CI3_PSEPK	PP_5198	Uncharacterized protein	25.7117	25.9591	25.6874	#NUM!
Q88CJ5_PSEPK	argE	Acetylornithine deacetylase	27.0703	27.0119	27.1855	27.1154
Q88CK1_PSEPK	spuF	Spermidine/putrescine import ATP-binding protein PotA	30.3871	30.5498	29.8097	26.5439
Q88CK3_PSEPK	spuH	Spermidine/putrescine ABC transporter-permease subunit	27.3189	27.0532	27.6507	27.4231
Q88CK5_PSEPK	PP_5175	HlyD family secretion protein	29.5301	29.6327	29.5416	29.4823
Q88CK6_PSEPK	PP_5174	Efflux membrane fusion protein, RND family	29.3935	29.1264	29.5186	29.7618
Q88CK7_PSEPK	PP_5173	RND efflux transporter	29.4355	29.5809	29.3047	29.5853
Q88CL0_PSEPK	cysU	Sulfate transport system permease protein CysT	25.2853	25.2876	24.9959	25.0217
Q88CL1_PSEPK	cysW	Sulfate ABC transporter, inner membrane subunit CysW	25.2687	24.7765	25.5806	25.4299
Q88CL6_PSEPK	PP_5164	Penicillin amidase family protein	27.1408	26.8531	27.309	26.7693
Q88CM8_PSEPK	PP_5152	Uncharacterized protein YjiK	23.9992	24.0955	#NUM!	23.4896
Q88CN3_PSEPK	PP_5147	Hydrolase, haloacid dehalogenase-like family	25.1049	#NUM!	25.9209	25.429
Q88CN6_PSEPK	PP_5144	Uncharacterized protein	28.1374	28.796	27.9607	27.8338
Q88CP7_PSEPK	PP_5133	Uncharacterized protein	25.8911	26.4094	25.9701	24.9153
Q88CP8_PSEPK	folA	Dihydrofolate reductase	25.8194	24.6413	24.7538	25.0094
Q88CQ4_PSEPK	PP_5126	HDOD domain-containing protein	27.7221	28.1528	27.8021	28.0032
Q88CR0_PSEPK	calB	Aldehyde dehydrogenase	26.5551	26.4411	27.3036	26.7792
Q88CR6_PSEPK	PP_5114	Ribosomal RNA small subunit methyltransferase D	26.6992	26.9382	27.0289	26.4588
Q88CS0_PSEPK	ftsE	Cell division ATP-binding protein FtsE	26.8937	27.0963	26.8646	26.889
Q88CS1_PSEPK	ftsX	Cell division protein FtsX	27.4434	27.5365	27.2922	27.0328
Q88CS9_PSEPK	yggW	Heme chaperone HemW	27.2081	25.9455	26.1929	26.1243
Q88CT4_PSEPK	PP_5096	Putative factor involved in shape determination	26.9043	26.0475	26.2963	26.0242
Q88CU2_PSEPK	priA	Primosomal protein N	21.9061	#NUM!	22.5514	22.628
Q88CU6_PSEPK	mrcA	DD-transpeptidase	28.7533	28.984	28.9638	29.0795
Q88CW0_PSEPK;tr	PP_5070	ParA family protein	28.2852	27.6761	29.0261	28.0209
Q88CW3_PSEPK	kefA	Mechanosensitive channel protein, intermediate (Smaller, MscS-like) conductance, K+ efflux	26.2404	25.1764	25.5147	25.7597
Q88CX5_PSEPK	PP_5055	Sulfurtransferase	29.1182	28.5847	28.4464	29.0459
Q88CX8_PSEPK	trmL	tRNA (cytidine(34)-2-O)-methyltransferase	26.2254	26.1394	26.4926	26.0679
Q88CX9_PSEPK	PP_5051	Uncharacterized protein	24.7451	24.0049	23.8775	#NUM!
Q88CY1_PSEPK	glnG	DNA-binding transcriptional regulator NtrC	29.651	28.8844	28.5957	28.7342
Q88CZ1_PSEPK	PP_5038	SmpA	24.2539	25.0743	25.2452	26.2325
Q88D00_PSEPK	hutG	N-formylglutamate deformylase	24.1223	24.5939	24.4371	24.4485
Q88D06_PSEPK	PP_5023	Amino acid ABC transporter, permease protein	25.5505	26.4544	25.3822	#NUM!
Q88D16_PSEPK	ubiJ	Ubiquinone biosynthesis accessory factor UbiJ	27.3178	26.9495	26.8675	27.0221
Q88D24_PSEPK	phaB	Poly(3-hydroxyalkanoate) depolymerase	27.6002	28.0478	27.9213	27.979
Q88D26_PSEPK	PP_5002	GBBH-like	25.2539	26.0605	24.7513	25.9656
Q88D37_PSEPK	pilH	Protein PilH	29.2223	29.3107	29.6012	28.7781
Q88D38_PSEPK	pilI	Protein PilI	24.0588	24.3639	24.1394	24.0866
Q88D39_PSEPK	pilJ	Protein PilJ	25.6974	26.0297	25.65	26.9024
Q88D40_PSEPK	PP_4988	Histidine kinase	26.4929	25.1517	25.598	25.8073
Q88D41_PSEPK	PP_4987	Putative Chemotaxis protein	25.5579	25.2382	25.8032	26.565
Q88D43_PSEPK	rsmE	Ribosomal RNA small subunit methyltransferase E	25.0075	25.3796	24.9553	25.3093
Q88D48_PSEPK	rhlE	ATP-dependent RNA helicase RhlE	30.3845	30.6588	30.5353	30.3185
Q88D49_PSEPK	PP_4979	Putative Periplasmic binding protein	#NUM!	22.5449	22.0219	22.6585
Q88D55_PSEPK	PP_4972	Uncharacterized protein	26.898	28.0643	27.7278	28.166
Q88D66_PSEPK	PP_4961	Putative Lipoprotein	26.8393	26.2449	26.6995	#NUM!
Q88D68_PSEPK	PP_4959	Diguanylate cyclase	26.1878	26.0906	26.4561	26.7049
Q88D70_PSEPK	PP_4957	Uncharacterized protein	26.8536	26.2468	25.2939	24.6397
Q88D73_PSEPK	PP_4954	FUSC-like domain-containing protein	24.3286	24.1981	24.3645	24.4476
Q88D75_PSEPK	dbpA	ATP-dependent RNA helicase, specific for 23S rRNA	26.7226	26.5654	26.9234	27.1541
Q88D77_PSEPK	PP_4950	Uncharacterized protein	25.9349	25.8783	26.0413	26.3665
Q88D78_PSEPK	PP_4949	Putative peptidase, TldD/PmbA family	27.3153	26.0487	26.1148	26.0516
Q88D79_PSEPK	PP_4948	Acyl-CoA dehydrogenase family protein	24.6478	#NUM!	24.8094	24.2337
Q88D81_PSEPK	putP	Sodium/proline symporter	27.4935	25.8716	26.6512	26.8598
Q88D84_PSEPK	PP_4943	Putative Glycosyl transferase	26.3458	26.2922	27.6779	27.9602
Q88D85_PSEPK	PP_4942	Uncharacterized protein	24.8002	24.8079	25.2528	25.1212
Q88D86_PSEPK	PP_4941	Uncharacterized protein	25.443	24.6357	25.1863	24.2335
Q88D87_PSEPK	PP_4940	Putative glycosyltransferase	26.4447	26.3981	26.7879	26.4543
Q88D88_PSEPK	PP_4939	Uncharacterized protein	26.5926	27.1365	26.9223	25.1199
Q88D89_PSEPK	PP_4938	Putative Glycosyl transferase	27.4319	27.5259	27.1437	27.6987
Q88D90_PSEPK	PP_4937	Toluene tolerance protein	27.7151	27.1058	27.2613	26.8348
Q88D94_PSEPK	PP_4933	Uncharacterized protein	27.271	27.6564	27.6211	26.752
Q88D99_PSEPK	waaA	3-deoxy-D-manno-octulosonic acid transferase	26.1282	26.7383	26.8024	26.2976
Q88DA6_PSEPK	PP_4921	Transporter, NCS1 nucleoside transporter family	25.0998	24.5328	25.2534	#NUM!
Q88DA8_PSEPK	nudF	ADP-ribose diphosphatase	27.0727	#NUM!	27.2151	27.1314
Q88DB1_PSEPK	PP_4916	Putative esterase	25.739	25.2391	25.5328	25.3776
Q88DB2_PSEPK	parE	DNA topoisomerase 4 subunit B	28.443	28.3948	28.5248	28.5176
Q88DB3_PSEPK	PP_4914	Putative phytase-like protein	25.2625	25.3272	25.5949	25.2065
Q88DB5_PSEPK	parC	DNA topoisomerase 4 subunit A	28.4784	29.278	28.156	27.9332
Q88DB7_PSEPK	PP_4910	Uncharacterized protein	29.1051	29.4534	29.156	29.4214
Q88DC0_PSEPK	rhdA	Sulfurtransferase	29.0966	27.966	28.2878	28.4457
Q88DC1_PSEPK	PP_4906	HDOD domain-containing protein	29.874	29.8019	29.4765	30.3227
Q88DC3_PSEPK	motB	Flagellar motor rotation protein	28.9384	28.6564	28.6759	28.9814
Q88DC8_PSEPK	nnrD	ADP-dependent (S)-NAD(P)H-hydrate dehydratase	25.8732	25.3004	25.327	24.5895
Q88DC9_PSEPK	tsaE	t(6)A37 threonylcarbamoyladenosine biosynthesis protein TsaE	27.2679	28.437	26.0953	25.2205
Q88DD4_PSEPK	hflX	GTPase HflX	27.1021	27.3381	27.306	27.6777
Q88DD9_PSEPK	PP_4888	Putative methyl-accepting chemotaxis transducer	28.638	29.0205	29.4518	29.2374
Q88DF0_PSEPK	PP_4875	Uncharacterized protein	25.5733	24.8442	25.1505	25.2208
Q88DF2_PSEPK	dnaB	Replicative DNA helicase	25.4398	23.5738	25.8101	25.7403
Q88DG1_PSEPK	braF	High-affinity branched-chain amino acid transport ATP-binding protein BraF	27.6136	26.75	27.238	27.1774
Q88DG2_PSEPK	livF-II	High-affinity branched-chain amino acid transport ATP-binding protein	27.8888	27.7418	27.4097	27.7686
Q88DG4_PSEPK	PP_4861	Uncharacterized protein	28.0872	27.9595	27.8741	27.5217
Q88DG5_PSEPK	PP_4860	Putative Mannose-6-phosphate isomerase	25.6741	25.7527	25.3995	25.1612
Q88DG8_PSEPK	yhjG	Uncharacterized protein YhjG	27.9938	27.9821	27.8673	27.8486
Q88DG9_PSEPK	PP_4856	Ferritin, Dps family protein	25.9854	23.2968	23.8628	23.7775
Q88DH0_PSEPK	PP_4855	Osmotically-inducible lipoprotein OsmE	26.4738	26.1608	26.4056	26.7991
Q88DI5_PSEPK	cycA	D-alanine, beta-alanine, D-serine, glycine permease	26.8407	26.5359	26.672	26.4316
Q88DJ1_PSEPK	PP_4834	SPFH domain/Band 7 family protein	28.4746	28.66	28.3854	27.7076
Q88DJ5_PSEPK	cobL	Precorrin-6Y C(5,15)-methyltransferase	24.3321	24.3546	22.6536	#NUM!
Q88DJ8_PSEPK	cobI	Precorrin-2 C(20)-methyltransferase	22.8809	#NUM!	23.8305	24.2646
Q88DJ9_PSEPK	cobJ	Precorrin-3B C17-methyltransferase	26.8926	26.4986	28.1915	28.1289
Q88DK1_PSEPK	PP_4824	Histidine kinase	26.8078	26.4462	25.8704	26.0876
Q88DK4_PSEPK	PP_4821	Putative Fis-like DNA-binding protein	25.3734	25.4435	24.4659	24.6034
Q88DK6_PSEPK	PP_4819	Znf/thioredoxin	27.6472	27.5273	27.7615	25.6534
Q88DL1_PSEPK	PP_4814	ATP-dependent protease La domain protein	26.794	26.4075	26.7189	27.4855
Q88DL2_PSEPK	PP_4813	PAP2 family protein/DedA family protein	23.4748	22.8554	#NUM!	23.5091
Q88DL6_PSEPK	rsfS	Ribosomal silencing factor RsfS	30.4742	30.2263	30.1398	30.2891
Q88DL8_PSEPK;tr	mrdA-II	Peptidoglycan D,D-transpeptidase MrdA	25.9188	25.3585	25.9545	25.6009
Q88DL9_PSEPK	mrdB	Peptidoglycan glycosyltransferase MrdB	24.2474	24.0594	24.2324	#NUM!
Q88DM9_PSEPK	holA	DNA polymerase III subunit delta	25.4941	25.6747	25.5745	25.3667
Q88DN2_PSEPK	PP_4793	Uncharacterized protein	27.7487	26.8868	27.9516	28.0679
Q88DN7_PSEPK	ybeZ	PhoH domain-containing protein	26.418	26.2904	27.1846	26.3438
Q88DN9_PSEPK	PP_4785	Uncharacterized protein	27.7075	27.9139	28.2028	27.7205
Q88DQ1_PSEPK	hrpB	ATP-dependent helicase HrpB	#NUM!	23.3988	22.9897	23.861
Q88DQ2_PSEPK	PP_4771	Uncharacterized protein	#NUM!	24.8289	24.4265	23.2555
Q88DQ4_PSEPK	PP_4769	NYN domain-containing protein	23.703	25.1931	#NUM!	24.478
Q88DQ7_PSEPK	rhlE-I	ATP-dependent RNA helicase	28.432	28.6024	28.6152	28.2162
Q88DQ8_PSEPK	PP_4765	Uncharacterized protein	25.0719	#NUM!	24.0579	24.6021
Q88DR9_PSEPK	PP_4754	Transcriptional regulator, TetR family	23.9081	24.8731	24.6511	24.786
Q88DS7_PSEPK	hsdS	Type I restriction-modification system, S subunit	26.4873	26.4015	26.8844	26.2303
Q88DS9_PSEPK	hsdR	Type I restriction enzyme EcoAI R protein	28.835	28.8559	28.8027	28.6625
Q88DT4_PSEPK	lldP	L-lactate permease	27.456	27.1096	27.7786	28.6887
Q88DW4_PSEPK	PP_4704	Uncharacterized protein	31.0607	31.055	31.2039	31.1714
Q88DX3_PSEPK	PP_4695	Histidine kinase	24.746	25.0941	25.835	24.5251
Q88DX6_PSEPK	PP_4692	Aminotransferase	28.1056	28.2758	28.0509	28.1837
Q88DY2_PSEPK	PP_4686	Putative lipoprotein	26.4139	26.9476	26.4028	26.1576
Q88DY5_PSEPK	mrcB	Penicillin-binding protein 1B	26.9903	27.0524	26.9455	26.6165
Q88DY6_PSEPK	PP_4682	Uncharacterized protein	24.2063	25.4279	25.3597	25.3416
Q88DZ1_PSEPK	PP_4677	CDP-diacylglycerol--serine O-phosphatidyltransferase	27.5441	28.1116	26.974	25.1127
Q88DZ4_PSEPK	recC	RecBCD enzyme subunit RecC	26.4511	26.9467	26.6196	26.1034
Q88DZ5_PSEPK	recB	RecBCD enzyme subunit RecB	25.5332	24.9389	26.0684	25.8075
Q88DZ6_PSEPK	recD	RecBCD enzyme subunit RecD	26.2198	26.3311	26.1599	26.0592
Q88DZ7_PSEPK	PP_4671	Uncharacterized protein	26.1557	#NUM!	26.0613	26.8992
Q88E03_PSEPK	PP_4665	Cupin	23.9757	23.2449	#NUM!	23.4271
Q88E24_PSEPK	radA	DNA repair protein RadA	27.0151	26.9238	26.9702	26.992
Q88E26_PSEPK	PP_4642	Cyclic diguanosine monophosphate-binding protein	29.9956	28.8542	26.0096	28.9072
Q88E36_PSEPK	folM	Dihydrofolate reductase / dihydromonapterin reductase	27.3067	26.3661	25.8032	#NUM!
Q88E39_PSEPK	PP_4629	Sensory box protein	26.2103	25.7693	25.5938	26.2659
Q88E40_PSEPK	PP_4628	Flavodoxin-like domain-containing protein	25.1037	26.1748	26.5745	24.5739
Q88E46_PSEPK	hmgR	Hmg transcriptional repressor	25.2475	25.3082	25.5109	25.2133
Q88E51_PSEPK	ldh	NADP-specific glutamate dehydrogenase	27.3147	29.441	27.4698	29.3243
Q88E52_PSEPK	PP_4616	Uncharacterized protein	29.0119	29.3979	28.6173	28.2815
Q88E66_PSEPK	PP_4601	Transcriptional regulator, LysR family	25.6813	25.719	24.942	25.4511
Q88E71_PSEPK	ybaO	Putative LRP-like transcriptional regulator	25.2566	24.8748	24.2808	24.7063
Q88E77_PSEPK	PP_4589	D-isomer specific 2-hydroxyacid dehydrogenase family protein	23.9466	23.6787	24.2543	23.6777
Q88E83_PSEPK	PP_4583	Putative Peptidase	27.5538	27.8383	27.631	27.9726
Q88E84_PSEPK	PP_4582	Uncharacterized protein	24.3453	25.1625	24.8965	24.2289
Q88E90_PSEPK	ybgJ	Allophanate hydrolase subunit	24.0398	24.8642	24.5194	24.678
Q88E91_PSEPK	PP_4575	Urea amidolyase-related protein	27.8205	27.1165	27.6749	27.8292
Q88E92_PSEPK	PP_4574	Uncharacterized protein	26.7832	26.8255	25.6088	24.6124
Q88EA4_PSEPK	PP_4562	Uncharacterized protein	26.8318	25.6534	25.4504	25.3333
Q88EA6_PSEPK	PP_4560	Putative Ribonuclease BN	24.8105	24.5489	24.5928	25.1166
Q88EB0_PSEPK	PP_4556	SnoaL-like domain-containing protein	28.9356	29.3264	28.5353	28.9283
Q88EB1_PSEPK	PP_4555	YCII domain-containing protein	28.4896	27.6541	26.7803	27.8552
Q88EB2_PSEPK	PP_4554	Uncharacterized protein	28.7542	28.5993	28.4802	28.6638
Q88EB5_PSEPK	PP_4551	Hydrolase, alpha/beta fold family	24.1297	25.1582	24.6814	#NUM!
Q88EC0_PSEPK	hrpA	ATP-dependent helicase HrpA	27.4806	27.396	27.7528	27.2753
Q88EC4_PSEPK	PP_4542	Putative ABC transporter, ATP-binding protein/permease protein	28.5875	28.2225	28.6709	28.4095
Q88ED0_PSEPK	PP_4535	Uncharacterized protein	24.4192	26.2233	#NUM!	25.0159
Q88ED7_PSEPK	PP_4528	Uncharacterized protein	26.6623	25.8758	25.3567	26.4844
Q88EE4_PSEPK;tr	PP_4521	Putative aerotaxis receptor	31.8425	31.6042	31.6492	31.6213
Q88EF7_PSEPK	PP_4508	Putative transcriptional regulator, AraC family	25.4949	25.8082	25.5045	25.0245
Q88EG0_PSEPK	PP_4505	Histidine kinase	26.3827	26.0341	25.8596	25.6342
Q88EG2_PSEPK	PP_4503	DNA-binding response regulator	26.2009	25.2976	25.894	26.0194
Q88EH0_PSEPK	ydiJ	Putative oxidoreductase	26.6958	27.1273	26.742	26.2668
Q88EH9_PSEPK	hisM	Histidine / lysine / arginine / ornithine ABC transporter-permease subunit	25.3748	25.0879	24.951	25.2254
Q88EI0_PSEPK	hisP	Histidine lysine / arginine / ornithine ABC transporter-ATP binding subunit	29.0101	29.0064	29.0611	29.7845
Q88EI1_PSEPK	PP_4482	Transcriptional regulator, AraC family	26.8727	26.496	26.7233	26.4649
Q88EI2_PSEPK	astA-II	Arginine N-succinyltransferase, subunit alpha	28.4471	28.1141	27.7653	27.8458
Q88EI6_PSEPK	PP_4476	Uncharacterized protein	27.2176	26.6294	27.4809	27.231
Q88EJ1_PSEPK	mgtE	Magnesium transporter MgtE	26.2959	25.6631	25.6281	25.6725
Q88EJ4_PSEPK	PP_4468	Transcriptional regulator, Cro/CI family	24.6534	24.4806	25.5124	24.2186
Q88EJ5_PSEPK	PP_4467	Transcriptional regulator, LysR family	23.6083	#NUM!	23.3056	23.8572
Q88EK2_PSEPK	PP_4460	Transcriptional regulator, LysR family	28.2827	27.3684	28.4698	27.7264
Q88EL5_PSEPK	PP_4447	Uncharacterized protein	25.9972	25.9007	26.1092	#NUM!
Q88EM2_PSEPK	PP_4432	Putative Xaa-Pro aminopeptidase	27.5959	25.2063	28.2171	26.569
Q88EQ0_PSEPK	bkdB	Dihydrolipoamide acetyltransferase component of pyruvate dehydrogenase complex	28.9841	28.3808	29.0739	28.93
Q88EQ4_PSEPK	PP_4399	Putative Glutamine synthetase	24.7099	24.7639	24.6629	24.9169
Q88EQ7_PSEPK	PP_4396	Uncharacterized protein	28.7906	28.9728	28.1726	27.9547
Q88ES9_PSEPK	fliT	Flagellar protein	26.8401	27.5516	27.3642	27.5555
Q88ET2_PSEPK	atoC	Two component system AtoC DNA-binding transcriptional activator	26.3531	26.2289	26.2826	26.0524
Q88ET4_PSEPK	fliF	Flagellar M-ring protein	27.2628	27.3292	27.6569	27.9026
Q88ET5_PSEPK	fliG	Flagellar motor switch protein FliG	27.9573	27.7107	27.5895	27.5909
Q88ET6_PSEPK	fliH	Flagellar assembly protein FliH	27.6361	27.8231	28.0442	27.1258
Q88ET7_PSEPK	fliI	Flagellum-specific ATP synthase	26.5725	26.6287	26.199	26.6046
Q88EU0_PSEPK	PP_4363	Sensor histidine kinase/response regulator	29.9107	29.4097	29.3545	29.2244
Q88EU1_PSEPK	PP_4362	HPt domain-containing protein	28.7817	28.9303	28.8534	28.0899
Q88EU4_PSEPK	fliL	Flagellar protein FliL	28.7228	28.5393	28.7972	28.1882
Q88EU6_PSEPK	fliN	Flagellar motor switch protein FliN	28.239	28.0123	28.019	27.9522
Q88EU7_PSEPK	fliO	Flagellar protein	25.3224	26.001	26.2778	26.0818
Q88EU8_PSEPK	fliP	Flagellar biosynthetic protein FliP	24.8181	24.3689	25.4684	25.02
Q88EV7_PSEPK	PP_4345	Transcriptional regulator, GntR family	25.7149	24.3041	25.4577	24.7095
Q88EV8_PSEPK	flhA	Flagellar biosynthesis protein FlhA	27.6671	27.5963	28.1007	27.74
Q88EV9_PSEPK	flhF	Flagella-associated GTP-binding protein	29.5136	29.431	29.1383	28.9974
Q88EW1_PSEPK	fliA	RNA polymerase sigma factor FliA	28.0656	29.12	27.7912	27.355
Q88EW4_PSEPK	cheA	Histidine kinase	30.8627	30.5627	30.2653	30.3149
Q88EW6_PSEPK	PP_4336	Flagellar motor rotation protein	27.8945	27.1807	27.6156	27.6232
Q88EW7_PSEPK	PP_4335	Flagellar motor protein	26.7706	26.9107	26.9398	26.9587
Q88EW8_PSEPK	PP_4334	ParA family protein	27.9801	27.5945	28.111	28.0007
Q88EW9_PSEPK	PP_4333	CheW domain protein	24.7968	26.0082	25.8916	26.4989
Q88EX1_PSEPK	PP_4331	Uncharacterized protein	26.8053	26.3309	25.6352	26.006
Q88EY0_PSEPK	ccmF	Holocytochrome c synthetase	25.4135	25.7444	24.8062	25.3384
Q88EY1_PSEPK	ccmG	Holocytochrome c synthetase subunit	25.6921	26.1037	24.8903	24.7854
Q88EY4_PSEPK	PP_4316	D-isomer specific 2-hydroxyacid dehydrogenase family protein	28.3537	28.5328	27.6385	27.8405
Q88EY7_PSEPK	PP_4313	Peptidyl-prolyl cis-trans isomerase	24.735	24.2692	24.3608	#NUM!
Q88EY9_PSEPK	PP_4311	Putative D-amino acid dehydrogenase 2 small subunit	26.6528	26.3946	26.3511	26.2365
Q88EZ0_PSEPK	PP_4310	Putative Hydantoin racemase	25.376	25.1853	25.3564	25.4858
Q88F06_PSEPK	yedI	Conserved inner membrane protein	27.2778	27.2932	26.2696	27.0689
Q88F12_PSEPK	pucL	2-oxo-4-hydroxy-4-carboxy-5-ureidoimidazoline decarboxylase	27.6349	27.5193	27.2924	26.6285
Q88F13_PSEPK	puuE	Allantoinase	28.421	27.6418	28.2301	27.5868
Q88F14_PSEPK	pucM	5-hydroxyisourate hydrolase	27.1753	26.94	27.2702	27.0743
Q88F16_PSEPK	PP_4283	Transcriptional regulator, GntR family	27.9617	28.678	27.1502	28.2003
Q88F21_PSEPK	xdhA	Xanthine dehydrogenase subunit XdhA	27.0953	26.8094	27.0171	27.1331
Q88F23_PSEPK	smc	Chromosome partition protein Smc	25.6669	26.1102	25.6171	25.8161
Q88F30_PSEPK	dnaX	DNA polymerase III subunit gamma/tau	25.3557	26.264	26.6158	26.6862
Q88F39_PSEPK	PP_4260	Uncharacterized protein	26.4151	27.0122	25.9602	26.2498
Q88F41_PSEPK	ccoP-II	Cbb3-type cytochrome c oxidase subunit	28.3888	27.8733	28.7964	28.3794
Q88F42_PSEPK	ccoQ-II	Cytochrome c oxidase subunit, cbb3-type	23.546	22.3188	22.9995	23.678
Q88F43_PSEPK	ccoO-II	Cytochrome c oxidase subunit, cbb3-type	28.3678	27.9647	28.2815	28.5041
Q88F44_PSEPK	ccoN-II	Cytochrome-c oxidase	28.4953	27.9136	28.4647	28.1875
Q88F49_PSEPK	ccoN-I	Cytochrome-c oxidase	28.0122	27.8005	27.5678	27.6886
Q88F52_PSEPK	PP_4247	Exonuclease	24.2332	25.9905	25.9813	#NUM!
Q88F67_PSEPK	PP_4231	Putative Xanthine dehydrogenase accessory factor	22.5105	22.2142	22.1626	#NUM!
Q88F80_PSEPK	PP_4218	Lipase/esterase family protein	27.1938	28.0632	27.6269	28.2354
Q88F86_PSEPK	pvdP	Pyoverdine biosynthesis related protein	31.1458	31.2552	31.1468	30.9015
Q88F95_PSEPK	PP_4203	Electron transfer flavoprotein-ubiquinone oxidoreductase	29.2584	29.3358	28.8518	29.1084
Q88FA1_PSEPK	PP_4197	Transcriptional regulator, GntR family	26.0323	26.1776	25.352	26.1132
Q88FA2_PSEPK	PP_4196	Uncharacterized protein	#NUM!	25.582	24.7592	24.1308
Q88FA6_PSEPK	sdhD	Succinate dehydrogenase hydrophobic membrane anchor subunit	29.2292	29.1809	29.1328	29.26
Q88FC5_PSEPK	PP_4173	Histidine kinase	26.2828	26.4339	26.297	26.2989
Q88FC6_PSEPK	PP_4172	Uncharacterized protein	24.2423	#NUM!	24.5271	24.5709
Q88FD0_PSEPK	PP_4168	Uncharacterized protein	26.3116	26.1118	26.0744	#NUM!
Q88FD1_PSEPK	sixA	Phosphohistidine phosphatase SixA	26.6542	24.8258	26.3849	25.8751
Q88FD9_PSEPK	kdpD	Histidine kinase	26.2979	25.8592	25.7798	25.9655
Q88FE3_PSEPK	PP_4154	Putative class 3 aminotransferase	26.9554	27.3919	26.2296	26.3386
Q88FE6_PSEPK	PP_4151	Excisionase domain protein	27.255	27.4862	27.7263	26.0407
Q88FE7_PSEPK	yejF	Microcin C transporter-ATP binding subunit	26.0761	#NUM!	24.3467	27.5277
Q88FE8_PSEPK	PP_4149	Putative inner membrane ABC transporter permease protein	#NUM!	25.3131	24.0189	23.8041
Q88FE9_PSEPK	PP_4148	Putative inner membrane ABC transporter permease protein	26.0365	26.4794	25.8995	25.7917
Q88FG3_PSEPK	PP_4133	Transcriptional regulator-related protein	25.2425	26.5536	26.8535	26.2815
Q88FG5_PSEPK	nuoN	NADH-quinone oxidoreductase subunit N	26.7638	26.5288	27.1477	27.5566
Q88FG6_PSEPK	nuoM	NADH dehydrogenase I subunit M	27.4649	27.5746	26.9507	27.4852
Q88FG7_PSEPK	nuoL	NADH:ubiquinone oxidoreductase, membrane subunit L	28.0252	28.85	28.2101	28.5526
Q88FH4_PSEPK	nuoE	NADH dehydrogenase I subunit E	27.9965	28.4109	27.5546	28.2239
Q88FJ8_PSEPK	pgsA	CDP-diacylglycerol-glycerol-3-phosphate 3-phosphatidyltransferase	23.0161	24.135	24.4964	25.6739
Q88FL9_PSEPK	PP_4070	Uncharacterized protein	24.6176	25.9901	24.8968	#NUM!
Q88FM2_PSEPK	mccA	Methylcrotonyl-CoA carboxylase biotin-containing subunit alpha	29.0339	29.7945	29.8883	30.2817
Q88FM4_PSEPK	mccB	Methylcrotonyl-CoA carboxylase biotin-containing subunit beta	28.3738	28.0394	28.3381	28.2549
Q88FP2_PSEPK	PP_4047	Uncharacterized protein	24.3866	24.777	25.0799	24.3202
Q88FP7_PSEPK	zwfB	Glucose-6-phosphate 1-dehydrogenase	27.8617	28.2174	28.1592	27.7085
Q88FP9_PSEPK	PP_4040	Putative enzyme of the glyoxalase family	26.5875	26.6596	#NUM!	26.7895
Q88FQ2_PSEPK	pydP	Putative PydP transporter, NCS1 nucleoside transporter family	27.7501	27.312	27.7671	27.8799
Q88FR6_PSEPK	PP_4017	JmjC domain-containing protein	25.7544	26.1382	26.5437	26.3118
Q88FT0_PSEPK	rarA	Replication-associated recombination protein A	26.9446	24.625	26.074	25.9845
Q88FT5_PSEPK	PP_3997	Putative Glycosyl transferase	25.67	26.336	25.8309	25.2558
Q88FT7_PSEPK	PP_3995	Uncharacterized protein	24.1402	23.7572	#NUM!	25.3217
Q88FT8_PSEPK	PP_3994	Putative tRNA 5-methylaminomethyl-2-thiouridine synthase (TusC-like)	#NUM!	24.156	24.47	24.3446
Q88FU2_PSEPK	yccA	Substrate or modulator of FtsH-mediated proteolysis	24.478	23.5077	25.0878	25.0299
Q88FU7_PSEPK;tr	PP_3984	Putative transposase	29.6063	29.4091	29.0427	29.1317
Q88FW0_PSEPK	PP_3968	Histidine kinase	25.6803	25.654	24.5705	26.1416
Q88FW7_PSEPK	PP_3960	Transcriptional regulator, TetR family	24.3115	24.7101	24.571	23.9532
Q88FX5_PSEPK	pcaI	3-oxoadipate CoA-transferase	26.3313	25.0737	24.2651	25.751
Q88FZ2_PSEPK	PP_3934	Transcriptional regulator, LysR family	25.051	24.672	24.6931	25.1701
Q88G04_PSEPK	sohB	Putative inner membrane peptidase	25.8655	#NUM!	25.7641	26.0309
Q88G28_PSEPK	PP_3898	Uncharacterized protein	24.4362	26.0067	23.8848	24.5231
Q88G29_PSEPK	PP_3897	HIRAN domain-containing protein	23.851	24.3129	24.344	24.4262
Q88G30_PSEPK	PP_3896	Transcriptional regulator, Cro/CI family	27.203	26.0743	26.7206	26.338
Q88G90_PSEPK	PP_3835	Histidine kinase	25.3981	25.9484	25.35	25.5585
Q88G98_PSEPK	yrpB	2-nitropropane dioxygenase	26.8644	27.1505	25.5648	24.823
Q88GA0_PSEPK	PP_3825	DUF1883 domain-containing protein	25.531	26.1173	25.5772	#NUM!
Q88GA1_PSEPK	PP_3824	Uncharacterized protein	24.964	24.971	24.9264	#NUM!
Q88GA2_PSEPK	PP_3823	Cytochrome c-type protein	26.4898	26.2968	26.0974	25.8287
Q88GA7_PSEPK	PP_3817	Polyamine ABC transporter, ATP-binding protein	25.6046	25.2909	25.1732	25.3306
Q88GB8_PSEPK	PP_3806	Hydrolase, isochorismatase family	25.7441	25.8491	25.8544	25.755
Q88GC4_PSEPK	PP_3800	Uncharacterized protein	26.34	27.0362	#NUM!	26.8737
Q88GC7_PSEPK	PP_3797	Uncharacterized protein	25.269	25.2769	25.2537	25.0224
Q88GD7_PSEPK	PP_3787	ACP	24.7979	24.1143	24.0238	#NUM!
Q88GD9_PSEPK	PP_3785	Uncharacterized protein	27.0638	26.7231	25.3851	26.0507
Q88GF2_PSEPK	PP_3772	Repressor protein-related protein	26.4821	26.2059	#NUM!	26.4582
Q88GF7_PSEPK	PP_3767	Uncharacterized protein	28.6374	28.5152	28.9036	28.1239
Q88GG1_PSEPK	PP_3763	Putative CobF protein	25.0029	#NUM!	24.3575	25.0109
Q88GG3_PSEPK	PP_3761	Histidine kinase	30.6685	30.6222	30.7017	30.6271
Q88GG6_PSEPK	PP_3758	Histidine kinase	24.0997	24.4227	24.8024	#NUM!
Q88GG7_PSEPK	PP_3757	Chemotaxis protein CheY	25.7328	25.5516	25.2788	25.7404
Q88GH3_PSEPK	PP_3750	Transcriptional regulator, GntR family	24.7122	23.8584	24.2069	#NUM!
Q88GH5_PSEPK	glcG	Uncharacterized protein	24.5575	25.012	24.5023	#NUM!
Q88GI4_PSEPK	PP_3738	Putative Transcriptional regulator VanR	25.1574	24.9138	25.3322	25.3403
Q88GK0_PSEPK	aruH	Aminotransferase	26.7742	26.6806	27.105	26.5361
Q88GK6_PSEPK	catB	Muconate cycloisomerase 1	26.9588	26.741	26.928	25.2851
Q88GL5_PSEPK	PP_3706	RimK domain-containing protein	25.5596	25.1043	24.455	#NUM!
Q88GL6_PSEPK	PP_3705	Uncharacterized protein	23.7954	#NUM!	23.7099	23.67
Q88GL7_PSEPK	PP_3704	Uncharacterized protein	24.2609	23.5382	24.4154	23.4712
Q88GM2_PSEPK	PP_3699	Uncharacterized protein	29.1502	27.5432	28.8427	29.0236
Q88GM3_PSEPK	PP_3698	Uncharacterized protein	28.3028	28.638	28.5076	28.5278
Q88GM4_PSEPK	PP_3697	Uncharacterized protein	26.6865	28.7689	28.4126	28.0441
Q88GN0_PSEPK	PP_3691	DNA helicase-related protein	30.059	29.8247	29.9124	29.9791
Q88GN9_PSEPK	PP_3681	DNA helicase	26.1237	25.9798	26.0083	25.9631
Q88GP9_PSEPK	PP_3669	Transcriptional regulator, LysR family	24.7725	24.7223	#NUM!	24.4456
Q88GQ1_PSEPK	creA	Creatinase	26.2588	25.4582	26.45	25.8527
Q88GQ4_PSEPK	pssA	CDP-diacylglycerol--serine O-phosphatidyltransferase	23.2269	23.1616	23.9213	#NUM!
Q88GR7_PSEPK	PP_3651	Histidine kinase	27.3159	27.0433	26.4186	26.8451
Q88GR8_PSEPK	atnUDX	NUDIX hydrolase	25.3118	24.4879	25.3525	24.7893
Q88GS0_PSEPK	PP_3648	Carboxymuconolactone decarboxylase family protein	24.8153	24.8003	25.3698	25.1938
Q88GS2_PSEPK	PP_3646	Aldehyde dehydrogenase family protein	24.3092	#NUM!	24.9431	24.6601
Q88GT0_PSEPK	PP_3638	Putative Acyl-CoA dehydrogenase	28.3508	28.205	28.2755	27.8553
Q88GU0_PSEPK	PP_3627	Uncharacterized protein	27.4972	27.2957	26.8059	27.0332
Q88GU3_PSEPK	PP_3624	PBPb domain-containing protein	22.3406	22.3104	23.3087	23.126
Q88GU4_PSEPK	adhB	Alcohol dehydrogenase cytochrome c subunit	26.9136	24.5224	25.5968	26.0005
Q88GU5_PSEPK	PP_3622	Putative Isoquinoline 1-oxidoreductase, beta subunit	28.1422	26.9428	27.1061	27.0877
Q88GU6_PSEPK	iorA-II	Isoquinoline 1-oxidoreductase subunit alpha	25.4191	24.0284	25.158	#NUM!
Q88GU7_PSEPK	ycaO	Cofactor of beta-methylthiolation of ribosomal protein S12	28.6646	28.1162	28.4278	28.0381
Q88GV4_PSEPK	PP_3613	L-sorbosone dehydrogenase	23.2198	24.0604	23.4466	24.0048
Q88GW2_PSEPK	PP_3605	Transcriptional regulator, LysR family	22.5989	22.5181	23.44	#NUM!
Q88GW4_PSEPK	PP_3603	Transcriptional regulator, GntR family	26.2679	26.3341	25.8749	26.252
Q88GW5_PSEPK;tr	PP_3602	2,5-dioxovalerate dehydrogenase	27.3035	27.2791	27.2846	27.3265
Q88GX6_PSEPK	dpkA	Delta 1-piperideine-2-carboxylate reductase	25.9034	26.5436	26.4413	25.5705
Q88GY1_PSEPK	mdtA	Multidrug efflux transport system-putative membrane fusion protein	28.6121	28.8836	27.9785	28.2894
Q88GY3_PSEPK	PP_3582	RND efflux transporter, outer membrane protein	27.4536	27.5419	27.8359	27.0642
Q88GZ6_PSEPK	quiA	Quinate dehydrogenase (Quinone)	30.6456	30.5001	30.693	31.05
Q88GZ8_PSEPK	PP_3567	Transcriptional regulator, LysR family	25.0393	24.0167	24.6635	#NUM!
Q88H08_PSEPK;tr	PP_3557	Methyl-accepting chemotaxis transducer	27.4655	27.4124	27.2364	27.4663
Q88H19_PSEPK	PP_3546	Histidine kinase	27.2026	28.1919	29.2891	28.5794
Q88H21_PSEPK	PP_3544	Transcriptional regulator, GntR family	23.9277	#NUM!	23.6867	22.7602
Q88H25_PSEPK	mvaB	Hydroxymethylglutaryl-CoA lyase	27.1999	28.1798	28.3789	27.2084
Q88H26_PSEPK	PP_3539	Putative Transcriptional regulator	24.2201	25.1446	24.9711	#NUM!
Q88H29_PSEPK	PP_3536	Uncharacterized protein	27.7845	28.1493	27.9286	27.9533
Q88H39_PSEPK	PP_3526	Transcriptional regulator, AraC family	25.924	25.1098	25.8971	25.7125
Q88H40_PSEPK	PP_3525	Uncharacterized protein	27.0233	27.0797	27.1349	27.5499
Q88H47_PSEPK	PP_3518	Uncharacterized protein	27.2463	27.3646	26.8693	26.8265
Q88H56_PSEPK	PP_3509	Glyoxalase family protein	24.9238	24.6301	24.7992	25.6377
Q88H59_PSEPK	PP_3506	Magnesium chelatase, subunit ChII	24.3074	23.7998	24.2214	24.3841
Q88H61_PSEPK	PP_3504	Uncharacterized protein	25.6989	24.1838	27.2448	24.6658
Q88R00_PSEPK;tr	PP_0334	Transposase	26.245	26.0916	25.0503	25.2801
Q88H68_PSEPK	PP_3493	Transcriptional regulator, LysR family	23.4466	23.5671	22.7266	#NUM!
Q88HA1_PSEPK	peaD	Quinohemoprotein amine dehydrogenase, beta subunit	24.4386	#NUM!	24.5683	24.8682
Q88HB2_PSEPK	nfrB	Bacteriophage N4 receptor, inner membrane subunit	27.5797	27.9203	27.7016	27.6268
Q88HB5_PSEPK	PP_3445	Uncharacterized protein	23.9014	24.4582	23.6449	24.6651
Q88HB6_PSEPK	PP_3444	Glyoxalase family protein	30.2765	30.0883	29.7854	29.1542
Q88HB9_PSEPK	PP_3441	Uncharacterized protein	27.2491	26.5751	27.0374	27.0264
Q88HC0_PSEPK	PP_3440	Uncharacterized protein	23.5917	23.3397	23.2549	#NUM!
Q88HC5_PSEPK	PP_3435	Cyclic-guanylate-specific phosphodiesterase	26.0859	24.9359	25.1227	25.7341
Q88HD0_PSEPK	PP_3430	Histidine kinase	24.2055	23.4969	24.0193	23.531
Q88HD2_PSEPK	PP_3428	Uncharacterized protein	25.1311	25.5897	25.1504	25.4766
Q88HD9_PSEPK	PP_3421	Histidine kinase	28.4567	28.2261	28.1882	28.0999
Q88HE0_PSEPK	PP_3420	Histidine kinase	27.4563	27.4535	28.0365	26.9991
Q88HE1_PSEPK	PP_3419	Sigma-54 dependent transcriptional regulator/response regulator	27.4036	27.47	27.535	27.5699
Q88HE3_PSEPK	gntT	D-gluconate transporter	29.555	29.6025	29.4214	29.7352
Q88HE6_PSEPK	PP_3414	Methyl-accepting chemotaxis transducer/sensory box protein	30.099	29.5402	29.4476	29.6313
Q88HE7_PSEPK	PP_3413	Histidine kinase	26.4276	25.7511	24.5649	24.0703
Q88HF3_PSEPK	PP_3406	Acetyltransferase, GNAT family	27.0928	27.0678	26.85	27.1712
Q88HF5_PSEPK	PP_3404	AB hydrolase-1 domain-containing protein	27.236	26.7493	27.5713	27.0197
Q88HH4_PSEPK	PP_3384	Gluconate 2-dehydrogenase gamma subunit	28.3341	28.5976	28.2047	28.1094
Q88HH6_PSEPK	PP_3382	Gluconate 2-dehydrogenase cytochrome c subunit	28.5175	27.8157	28.1079	27.7188
Q88HH7_PSEPK	ptxS	2-ketogluconate utilization repressor	26.6098	27.6812	28.1212	27.7831
Q88HI7_PSEPK	yajO	2-carboxybenzaldehyde reductase	29.0888	29.1124	28.3435	29.2414
Q88HJ2_PSEPK	PP_3364	Response regulator	27.0793	26.6729	27.5071	27.444
Q88HJ7_PSEPK	PP_3359	Putative Hydroxycinnamic acid degradation regulator	25.4738	25.3977	25.3139	25.3811
Q88HN7_PSEPK	PP_3316	Putative Chaperone-associated ATPase	29.2772	29.165	29.069	28.6943
Q88HP1_PSEPK	PP_3312	Putative Heat shock protein	26.6068	26.4275	25.8358	26.1655
Q88HQ9_PSEPK	PP_3294	Universal stress protein family	#NUM!	23.555	22.2565	24.4809
Q88HR1_PSEPK	PP_3292	Uncharacterized protein	25.2861	25.9168	25.269	25.8854
Q88HR2_PSEPK	PP_3291	Metallo-beta-lactamase family protein	27.2924	27.5942	27.116	27.8145
Q88HR3_PSEPK	PP_3290	Universal stress protein family	27.7447	27.8724	27.6135	27.9078
Q88HR4_PSEPK	PP_3289	Acetyltransferase, GNAT family	25.4687	25.4445	25.1383	#NUM!
Q88HR7_PSEPK	paaX	DNA-binding transcriptional repressor PaaX(Phenylacetyl-CoA)	25.5295	25.4389	25.082	24.4439
Q88HW1_PSEPK	PP_3242	GGDEF domain protein	27.1168	27.2017	27.58	27.4744
Q88HW5_PSEPK	PP_3238	Putative Transcriptional regulator PyrR	#NUM!	24.947	23.8793	24.7457
Q88HW6_PSEPK	PP_3237	Universal stress protein family	26.691	26.1758	25.7498	26.1529
Q88HW9_PSEPK	PP_3234	Heat shock protein, HSP20 family	27.1607	26.8559	25.7654	26.9618
Q88HX2_PSEPK	PP_3231	Uncharacterized protein	24.8581	24.4256	25.0749	#NUM!
Q88HX3_PSEPK	PP_3230	Phosphoribosyl transferase domain protein	24.5781	23.7506	25.0892	24.4495
Q88HX6_PSEPK	PP_3227	Transcriptional regulator, LysR family	24.0165	24.1459	23.7566	#NUM!
Q88I16_PSEPK	PP_3186	Aminopyrimidine aminohydrolase	28.3196	27.923	27.7799	26.3444
Q88I17_PSEPK	pet	Aminopyrimidine aminohydrolase	25.61	26.029	26.4004	26.2137
Q88I44_PSEPK	PP_3157	Histidinol-phosphatase	28.8286	28.8382	27.5071	28.3611
Q88I45_PSEPK	PP_3156	Universal stress protein family	31.8416	31.4497	31.5089	31.7475
Q88I47_PSEPK	pagL-II	Lipid A deacylase	26.2596	26.8612	25.8291	25.169
Q88I48_PSEPK	PP_3153	Uncharacterized protein	25.8652	24.6375	24.9001	24.397
Q88I49_PSEPK	yneJ	Putative DNA-binding transcriptional regulator, LysR-type	23.0293	#NUM!	23.4695	23.8681
Q88I53_PSEPK	PP_3148	Putative Glutamine synthetase	25.0784	25.3035	24.9405	25.3349
Q88I59_PSEPK	PP_3142	Putative Sugar transferase	25.2461	#NUM!	25.0266	24.4967
Q88I60_PSEPK	PP_3141	Glycosyl transferase, WecB/TagA/CpsF family	25.7861	25.7868	26.0102	25.7858
Q88I61_PSEPK	PP_3140	Glycosyl transferase, group 2 family protein	28.7691	28.1896	28.0279	28.712
Q88I62_PSEPK	PP_3139	Glycosyl transferase, group 1 family protein	29.2015	28.5186	29.5482	28.9642
Q88I63_PSEPK	PP_3138	VirK domain protein	26.5239	26.4113	26.7732	27.2476
Q88I65_PSEPK	PP_3136	Serine acetyltransferase	27.7936	28.3741	28.1743	28.1517
Q88I66_PSEPK	PP_3135	Putative Glycosyl transferase	29.9537	29.9109	29.4262	29.7568
Q88I67_PSEPK	PP_3134	Uncharacterized protein	28.8639	28.1641	28.4507	28.7648
Q88I69_PSEPK	PP_3132	Putative Polysaccharide transporter	26.7861	26.4176	26.4031	26.8521
Q88I70_PSEPK	PP_3131	Uncharacterized protein	25.0285	25.2251	24.8375	24.6172
Q88I74_PSEPK	PP_3127	Putative Exopolysaccharide transport protein	32.1142	31.2108	32.1794	32.1219
Q88I81_PSEPK	yeaE	Methylglyoxal reductase	25.9899	26.8838	25.9474	26.7684
Q88IA4_PSEPK	clpV	Protein ClpV1	28.6327	28.6525	28.3137	28.3424
Q88IA6_PSEPK	PP_3093	Uncharacterized protein	27.082	26.8175	26.0768	26.7992
Q88IA7_PSEPK	PP_3092	DotU domain-containing protein	27.2827	27.629	27.8027	27.5927
Q88IA8_PSEPK	PP_3091	Uncharacterized protein	28.6315	29.244	28.7644	29.0813
Q88IB1_PSEPK	PP_3088	ImpA	24.3366	24.3575	25.38	25.5295
Q88IB8_PSEPK	PP_3081	Uncharacterized protein	26.2764	25.5147	26.3158	25.934
Q88IC0_PSEPK	ppiC-II	Peptidyl-prolyl cis-trans isomerase C (Rotamase C)	31.8174	30.4592	31.1232	30.8263
Q88IC9_PSEPK	ppiC-I	Peptidyl-prolyl cis-trans isomerase C (Rotamase C)	25.0475	25.1801	24.6353	24.4994
Q88IH5_PSEPK	PP_3024	Uncharacterized protein	25.6911	26.2882	25.9375	26.3834
Q88IH9_PSEPK	PP_3020	Putative Serine/threonine protein phosphatase	24.5368	24.7604	23.5833	24.4398
Q88II5_PSEPK	PP_3014	Uncharacterized protein	26.2043	25.9857	24.2547	25.443
Q88IJ1_PSEPK	PP_3008	Uncharacterized protein	26.8514	25.1919	27.0681	26.6964
Q88IJ4_PSEPK	PP_3005	Regulator of SigK	25.1357	25.0834	25.2149	24.0097
Q88IK9_PSEPK	PP_2990	Transcriptional regulator, MerR family	23.8546	24.4474	#NUM!	24.2452
Q88IL0_PSEPK	PP_2989	Oxidoreductase, short chain dehydrogenase/reductase family	27.001	26.9053	27.3583	27.4154
Q88IL2_PSEPK	PP_2987	HTH hxlR-type domain-containing protein	23.9208	23.597	23.3248	#NUM!
Q88IL7_PSEPK	tnpT-I	Putative cointegrate resolution protein T Tn4652	25.6164	26.4675	25.6714	25.7739
Q88IP0_PSEPK	PP_2959	Alkylhydroperoxidase AhpD domain protein	24.6885	23.8597	25.1706	24.8862
Q88IQ4_PSEPK	PP_2945	Histidine kinase	27.1825	27.1559	26.7617	27.5688
Q88IQ5_PSEPK	PP_2944	Histidine kinase	27.8626	28.0448	27.8625	27.6686
Q88IQ7_PSEPK	PP_2942	Response regulator	29.1066	29.0485	29.2149	29.2038
Q88IQ8_PSEPK	PP_2941	Abasic site processing protein	26.018	26.0572	24.6035	25.3943
Q88IQ9_PSEPK	yefM	Antitoxin	24.8821	#NUM!	25.0335	24.8558
Q88IR1_PSEPK	PP_2938	Uncharacterized protein	26.9461	26.685	#NUM!	26.5932
Q88IR3_PSEPK	ybiT	Putative ATP-binding component of a transport system	25.5127	26.4901	25.5497	24.7231
Q88IS2_PSEPK	PP_2927	Methyltranfer	26.4265	25.9774	26.7951	26.8388
Q88IU1_PSEPK	csiR	DNA-binding transcriptional repressor	25.7222	26.2649	26.4411	26.4869
Q88IU2_PSEPK	PP_2907	DNA-binding response regulator	24.0427	25.4302	24.0816	22.5879
Q88IV6_PSEPK	PP_2893	Uncharacterized protein	25.3861	26.4472	25.525	25.0847
Q88IV7_PSEPK	PP_2892	Autotransporter assembly factor TamA	24.606	24.9233	24.9584	24.7459
Q88IV8_PSEPK	PP_2891	Acetyltransferase, GNAT family	27.5605	28.4238	25.6205	25.27
Q88IW7_PSEPK	PP_2882	2-hydroxychromene-2-carboxylate isomerase	25.6575	27.1325	23.6528	26.7222
Q88IX4_PSEPK	PP_2875	Uncharacterized protein	27.3559	27.2581	27.1382	27.1221
Q88IY4_PSEPK	PP_2865	Transcriptional regulator, LysR family	26.0783	27.0897	25.6297	25.6994
Q88J23_PSEPK	mexT	Transcriptional regulator MexT	26.4689	26.9584	23.9952	25.8565
Q88J57_PSEPK	PP_2792	Uncharacterized protein	23.0604	24.8646	#NUM!	23.37
Q88JA7_PSEPK	PP_2742	Cupin	26.442	25.254	26.2096	25.1918
Q88JA9_PSEPK	PP_2740	Transcriptional regulator, MerR family	25.4048	25.2325	26.1461	26.4542
Q88JB0_PSEPK	PP_2739	Putative Sensory box protein	25.2829	27.0344	26.7421	26.1698
Q88JB1_PSEPK	PP_2738	Putative Transcriptional regulator	25.9256	25.6315	26.042	26.0417
Q88JB3_PSEPK	PP_2736	Amino	26.0524	27.8541	26.9446	27.5891
Q88JB8_PSEPK	PP_2731	Uncharacterized protein	23.7412	23.6103	24.2968	24.1745
Q88JB9_PSEPK	PP_2730	Putative Lipoprotein	26.8833	27.3516	27.5917	28.0731
Q88JC2_PSEPK	PP_2727	Putative C-factor	23.8299	#NUM!	24.2701	23.6438
Q88JC4_PSEPK	pfpI	Protease PfpI	25.0126	#NUM!	25.4504	24.3857
Q88JM1_PSEPK	PP_2628	Uncharacterized ABC transporter ATP-binding protein HI	25.9287	25.5579	26.7998	26.348
Q88JP8_PSEPK	PP_2601	Transcriptional regulator, IclR family	25.2721	22.3771	26.3271	25.8572
Q88JR6_PSEPK	PP_2583	Acetyltransferase, GNAT family	27.1331	26.7239	26.6794	27.0902
Q88JS1_PSEPK	PP_2578	ABC	26.7836	27.6165	27.7015	26.9039
Q88JS2_PSEPK	PP_2577	Putative paraquat-inducible protein B (PqiB like)	27.4823	25.9001	26.6471	27.151
Q88JS3_PSEPK	PP_2575	Gly-zipper	28.2224	27.1481	27.1214	28.0537
Q88JS5_PSEPK	PP_2573	VOC domain-containing protein	25.5008	25.0266	25.6436	25.2998
Q88JS8_PSEPK	PP_2569	Metabolite MFS transporter, MHS family	29.4889	29.9484	29.7899	29.6704
Q88JT4_PSEPK	PP_2563	Putative Antibiotic biosynthesis protein	24.7037	23.9165	24.5409	#NUM!
Q88JU5_PSEPK	PP_2552	DOPA decarboxylase	25.176	24.4045	24.6316	24.237
Q88JV5_PSEPK	PP_2542	Transcriptional regulator, GntR family	25.8017	26.0362	25.7866	25.4102
Q88JW4_PSEPK	PP_2533	D-isomer specific 2-hydroxyacid dehydrogenase family protein	25.9542	27.1634	26.129	26.4031
Q88JX1_PSEPK	cigR	Uncharacterized protein	27.2671	26.8013	27.1562	26.7191
Q88JX2_PSEPK	PP_2525	Uncharacterized protein	21.9769	21.9173	22.1318	#NUM!
Q88JX3_PSEPK	PP_2524	HD domain protein	23.5626	#NUM!	23.6283	23.2578
Q88JY8_PSEPK	PP_2505	GAF domain/GGDEF domain protein	27.6747	27.5868	27.1845	27.4663
Q88JY9_PSEPK	PP_2504	2-hydroxymuconate tautomerase	25.3324	25.4674	26.1011	26.5598
Q88JZ2_PSEPK	PP_2501	Putative phage integrase	23.4747	24.0737	23.9577	#NUM!
Q88JZ3_PSEPK	PP_2500	Uncharacterized protein	24.4887	23.1548	23.5781	25.6031
Q88K01_PSEPK	yqhD	Alcohol dehydrogenase, NAD(P)-dependent	25.701	26.4252	26.0144	25.5567
Q88K02_PSEPK	PP_2491	ThiJ/PfpI family protein	25.4123	26.1063	25.5862	25.9896
Q88K15_PSEPK	PP_2478	Putative Isoquinoline 1-oxidoreductase, beta subunit	26.9704	27.5533	27.3783	27.4314
Q88K18_PSEPK	PP_2475	Transcriptional regulator, TetR family	26.894	27.5965	27.2374	26.9398
Q88K21_PSEPK	PP_2472	Putative transcriptional regulator, MerR family	27.1495	26.0385	26.6299	27.1232
Q88K30_PSEPK	PP_2462	Uncharacterized protein	27.5148	27.7382	26.968	26.7041
Q88K31_PSEPK	PP_2461	Uncharacterized protein	25.6036	26.2803	26.8198	25.9388
Q88K34_PSEPK	rbsK	Ribokinase	26.0679	25.8886	25.0898	25.9283
Q88K36_PSEPK	rbsC	D-ribose ABC transporter-permease subunit	25.4853	25.0429	24.6899	24.6712
Q88K37_PSEPK	rbsA-I	Ribose ABC transporter-ATP-binding subunit	24.112	24.798	23.6358	#NUM!
Q88K43_PSEPK	PP_2449	SPOR domain-containing protein	26.8806	26.655	26.3599	27.1791
Q88K54_PSEPK	PP_2437	Putative Acyl-CoA dehydrogenase	26.9486	26.6508	26.8495	26.4911
Q88K55_PSEPK	PP_2436	Transcriptional regulator, LysR family	24.3809	24.776	24.6436	24.5031
Q88K67_PSEPK	PP_2424	RNA 2,3-cyclic phosphodiesterase	26.3783	26.5481	26.7203	26.3156
Q88K70_PSEPK	PP_2421	Acetyltransferase, GNAT family	24.9142	25.1357	25.2026	25.5051
Q88KA9_PSEPK	PP_2381	Uncharacterized protein	29.2032	29.181	30.3611	30.4405
Q88KB1_PSEPK	PP_2379	Putative cytochrome oxidase biogenesis protein	27.2541	26.7634	27.6449	27.553
Q88KC2_PSEPK	dkgB	2,5-diketo-D-gluconate reductase	27.1388	26.6726	27.0072	27.3376
Q88KC8_PSEPK	PP_2362	Putative usher protein	26.9023	26.5692	25.0628	26.4679
Q88KD3_PSEPK	PP_2357	Putative Type 1 pili protein CsuB	27.3637	27.308	27.2234	26.8448
Q88KD4_PSEPK	PP_2356	Putative Phytochrome family protein	28.3094	28.1359	28.159	28.2153
Q88KD5_PSEPK	PP_2355	Response regulator receiver protein	26.7396	26.2449	27.2292	27.1709
Q88KD6_PSEPK	PP_2354	Histidine kinase	28.0194	27.7516	26.4127	28.1264
Q88KD9_PSEPK	prpE	Propionyl-CoA synthetase	27.7376	28.0771	27.6422	27.06
Q88KE2_PSEPK	PP_2348	Histidine kinase	24.7857	24.7003	24.852	25.0384
Q88KF9_PSEPK	PP_2331	Uncharacterized protein	28.8679	28.8403	28.7892	28.9615
Q88KG0_PSEPK	PP_2330	ATP-grasp domain-containing protein	26.8829	27.2868	26.8797	27.0661
Q88KG2_PSEPK	cysH	5-adenylylsulfate reductase	27.252	26.9313	26.5938	23.7461
Q88KG4_PSEPK	PP_2326	Universal stress protein	#NUM!	24.9658	25.3028	24.4691
Q88KG5_PSEPK	PP_2325	2-dehydropantoate 2-reductase	25.7423	25.1229	26.249	26.4958
Q88KH4_PSEPK	PP_2316	Putative ABC transporter, permease protein	26.1451	26.2661	26.2478	25.7032
Q88KH9_PSEPK	tatD	Mg-dependent cytoplasmic DNase / RNase	27.1743	28.068	27.6578	27.1179
Q88KI0_PSEPK	PP_2310	Methyl-accepting chemotaxis transducer	32.7718	30.0271	33.2717	32.9194
Q88KI1_PSEPK	PP_2309	Uncharacterized protein	25.7553	24.8776	25.223	24.7508
Q88KI5_PSEPK	PP_2305	PNPLA domain-containing protein	28.5496	28.5886	27.6096	27.1528
Q88KJ2_PSEPK	PP_2298	Uncharacterized protein	25.3306	25.0013	24.9278	24.8384
Q88KL3_PSEPK	PP_2277	ApeA	26.7525	26.5096	26.4808	26.4192
Q88KN0_PSEPK	PP_2260	Putative glycerol-phosphate ABC transporter, ATP-binding protein	26.5973	26.6359	26.6659	26.3511
Q88KN6_PSEPK	PP_2254	Transcriptional regulator, GntR family	23.48	23.7867	#NUM!	24.614
Q88KN8_PSEPK	PP_2252	Uncharacterized protein	24.5043	24.7237	25.5115	26.001
Q88KP3_PSEPK	PP_2247	Putative Endoribonuclease	26.1072	25.633	26.2268	25.3151
Q88KQ0_PSEPK	PP_2240	Putative ABC efflux transporter, permease/ATP-binding protein	24.7359	24.9914	25.2255	25.2717
Q88KQ7_PSEPK	PP_2233	Hydrolase, isochorismatase family	30.3326	28.8098	29.4253	29.4722
Q88KR0_PSEPK	mrpAB	Putative K(+)/H(+) antiporter subunit A/B	23.451	22.8983	23.9711	23.6842
Q88KR2_PSEPK	mrpD	Putative K(+)/H(+) antiporter subunit D	23.949	23.9893	25.0814	24.2291
Q88KR7_PSEPK	PP_2223	Uncharacterized protein	25.2394	#NUM!	24.5411	25.1593
Q88KS3_PSEPK	acd	Short-chain acyl-CoA dehydrogenase	26.5094	26.7624	25.8951	26.5548
Q88KS6_PSEPK	PP_2213	Putative acyl-CoA synthetase	23.5642	24.399	24.5972	24.3757
Q88KS8_PSEPK	PP_2211	Transcriptional regulator, AraC family	25.1348	25.1895	24.1872	24.4079
Q88KT3_PSEPK	yegQ	Putative peptidase	27.3934	27.4516	27.1755	26.7633
Q88KT5_PSEPK	copB-I	Copper resistance protein B	25.0815	25.242	25.9164	25.0799
Q88KT9_PSEPK	PP_2200	Uncharacterized protein	24.4996	24.4007	#NUM!	25.6989
Q88KV5_PSEPK	PP_2184	Putative Formate dehydrogenase, beta subunit	26.5529	27.2601	26.2578	#NUM!
Q88KV7_PSEPK	PP_2182	ProQ domain-containing protein	#NUM!	23.7181	24.2452	23.9237
Q88KX3_PSEPK	PP_2166	Anti-anti-sigma factor	25.6806	27.0021	25.9201	26.0019
Q88KX5_PSEPK	PP_2164	PilZ domain-containing protein	25.9543	25.4859	25.6477	26.9204
Q88KX8_PSEPK	PP_2161	Uncharacterized protein	31.0415	31.6205	29.7096	30.9593
Q88KY1_PSEPK	copR-I	Transcriptional activator protein	23.8769	23.3106	23.4972	#NUM!
Q88KY3_PSEPK	lolE	Lipoprotein releasing system, permease protein	25.6753	25.5372	25.6897	25.8724
Q88KY6_PSEPK	PP_2153	PilZ domain-containing protein	24.9092	24.5914	25.0854	24.4831
Q88KY7_PSEPK	ugpQ	Glycerophosphoryl diester phosphodiesterase	29.6738	30.5803	30.3759	30.2721
Q88KZ1_PSEPK	mfd	Transcription-repair-coupling factor	29.305	28.6305	29.1757	28.5968
Q88KZ2_PSEPK	PP_2147	Uncharacterized protein	26.4349	26.1929	#NUM!	25.4746
Q88KZ8_PSEPK	PP_2140	Uncharacterized protein	27.8113	26.5441	26.8664	26.4804
Q88L00_PSEPK	PP_2138	DUF1653 domain-containing protein	#NUM!	26.6043	26.5722	26.2637
Q88L06_PSEPK	uup	ATP-binding protein Uup	28.9961	29.497	29.0909	29.4913
Q88L14_PSEPK	moeA	Molybdopterin molybdenumtransferase	26.4956	26.4483	26.491	27.0198
Q88L15_PSEPK	moaB-I	Molybdenum cofactor biosynthesis protein B	28.7777	29.1242	28.1236	28.3884
Q88L25_PSEPK	PP_2111	Putative aerotaxis receptor	31.6103	31.2405	31.3055	31.4486
Q88L28_PSEPK	PP_2107	Uncharacterized protein	24.9899	24.6277	25.0427	24.4243
Q88L31_PSEPK	PP_2104	Uncharacterized protein	26.5965	26.3424	26.1196	26.8424
Q88L32_PSEPK	PP_2103	Uncharacterized protein	28.4285	28.115	28.054	27.5417
Q88L33_PSEPK	dgt	Deoxyguanosinetriphosphate triphosphohydrolase-like protein	26.909	26.8775	26.5926	25.6019
[truncated: 390 more rows]

## Sheet: All secretome proteins
Normalized data of secretome proteins			Maxquant processed protein abundance (log2 transformed)				Maxquant processed protein abundance (log2 transformed)
Uniport ID	Gene	Protein Name	secretome_r1	secretome_r2	secretome_r3	secretome_r4	pellet_r1	pellet_r2	pellet_r3	pellet_r4
ARGA_PSEPK	argA	Amino-acid acetyltransferase	#NUM!	25.814	25.8142	25.8594	28.7475	28.1358	30.4834	31.1595
DNAA_PSEPK	dnaA	Chromosomal replication initiator protein DnaA	24.7274	#NUM!	23.6918	24.5363	28.492	28.6805	28.4665	28.5489
DPO3B_PSEPK	dnaN	Beta sliding clamp	31.1037	30.5163	30.5558	30.3005	30.8924	30.9951	30.8898	30.6129
RSMG_PSEPK	rsmG	Ribosomal RNA small subunit methyltransferase G	25.5534	25.7035	25.7515	#NUM!	28.676	28.4024	28.3632	28.1702
IHFA_PSEPK	ihfA	Integration host factor subunit alpha	29.7487	29.5485	29.3669	29.3662	30.7928	30.4516	30.9755	31.0368
IHFB_PSEPK	ihfB	Integration host factor subunit beta	29.4491	28.6956	27.7618	28.1696	30.2934	30.3158	29.5219	28.8917
CPOB_PSEPK	cpoB	Cell division coordinator CpoB	30.3532	30.7134	30.5941	30.6461	29.791	28.9239	29.546	29.9832
KAD_PSEPK	adk	Adenylate kinase	32.5289	32.575	32.7089	32.8267	32.8867	33.0732	32.6918	33.1239
PAL_PSEPK	pal	Peptidoglycan-associated lipoprotein	32.9864	32.7055	33.4966	33.5288	33.9123	33.5425	33.8593	33.3211
YIDC_PSEPK	yidC	Membrane protein insertase YidC	25.1351	#NUM!	24.8649	28.6734	31.1301	31.1463	31.1585	31.3945
Y002_PSEPK	PP_0002	Uncharacterized protein PP	26.202	26.3747	#NUM!	25.8624	26.8601	27.0745	26.7269	26.9334
PARB_PSEPK	parB	Probable chromosome-partitioning protein ParB	28.8284	28.8235	28.8875	28.0142	30.6749	30.398	30.4094	29.7931
RL7_PSEPK	rplL	50S ribosomal protein L7/L12	31.5923	31.509	32.0425	31.6565	34.9013	34.9687	35.0605	34.845
RL34_PSEPK	rpmH	50S ribosomal protein L34	29.997	#NUM!	30.1388	29.0938	31.336	30.7073	30.4874	31.1177
RS21_PSEPK	rpsU	30S ribosomal protein S21	31.5764	31.6996	31.1889	31.4038	32.8465	32.5815	32.7367	32.8271
RP54_PSEPK	rpoN	RNA polymerase sigma-54 factor	26.8105	27.1178	28.1241	26.6745	29.6722	30.6164	30.365	30.2174
TOLB_PSEPK	tolB	Tol-Pal system protein TolB	33.0728	32.7192	32.6972	33.139	31.894	31.816	31.9304	31.9946
MNME_PSEPK	mnmE	tRNA modification GTPase MnmE	27.6079	25.6972	25.3087	25.4923	29.2816	29.2875	29.1881	27.4229
ARGB_PSEPK	argB	Acetylglutamate kinase	29.342	28.784	29.3914	29.354	30.4527	30.4906	29.7501	29.466
ARGD_PSEPK	argD	Acetylornithine aminotransferase	31.5222	31.3483	31.2039	31.1885	31.1171	30.898	30.9773	30.9756
Y396_PSEPK	PP_0396	UPF0229 protein PP	29.4114	28.8521	28.1694	28.5897	32.4152	31.936	31.9956	31.7315
RS11_PSEPK	rpsK	30S ribosomal protein S11	31.3505	31.1804	30.4454	30.6933	32.6272	32.6339	32.8198	32.6787
SELD_PSEPK	selD	Selenide, water dikinase	24.7833	23.83	#NUM!	25.5598	28.8892	28.2433	28.6522	28.1385
HISX_PSEPK	hisD	Histidinol dehydrogenase	30.3778	29.9967	29.7105	29.9311	30.3133	30.0185	30.2368	29.9915
Y1352_PSEPK	PP_1352	UPF0234 protein PP	28.8486	28.6585	27.9906	27.985	30.694	29.7768	29.7388	29.8101
ASSY_PSEPK	argG	Argininosuccinate synthase	32.0621	31.8276	32.2306	31.8062	32.3921	32.0782	31.7074	31.8116
ARGJ_PSEPK	argJ	Arginine biosynthesis bifunctional protein ArgJ	28.4991	28.3903	28.0122	28.6604	29.9063	29.4811	30.1884	29.5032
ARLY_PSEPK	argH	Argininosuccinate lyase	32.4296	31.9257	32.0478	32.1954	32.1235	31.9922	32.02	32.1799
IF1_PSEPK	infA	Translation initiation factor IF-1	28.7834	#NUM!	29.4437	28.6453	30.1935	30.1123	30.3287	30.0567
FTSZ_PSEPK	ftsZ	Cell division protein FtsZ	29.7627	29.36	29.2328	29.4901	29.5827	29.6459	29.1732	29.5326
ATPL_PSEPK	atpE	ATP synthase subunit c	28.1923	27.6384	27.7849	27.8775	31.0458	30.56	31.0885	31.4192
ATPF_PSEPK	atpF	ATP synthase subunit b	28.2411	27.9451	28.6408	29.1267	33.747	34.2107	34.0515	34.0391
ATPD_PSEPK	atpH	ATP synthase subunit delta	25.8085	25.3789	26.2552	26.7205	29.8676	30.7051	30.3203	30.4726
ATPA_PSEPK	atpA	ATP synthase subunit alpha	34.3879	34.2971	34.2289	34.2227	35.8137	35.7584	35.848	35.9558
ATPG_PSEPK	atpG	ATP synthase gamma chain	31.2919	31.2746	30.8989	31.2726	33.4699	33.2696	32.8824	32.9177
ATPB_PSEPK	atpD	ATP synthase subunit beta	34.3658	34.1611	33.936	34.0238	36.043	35.9513	35.8282	35.8719
ATPE_PSEPK	atpC	ATP synthase epsilon chain	29.4271	29.1443	29.3375	29.5661	32.7393	32.4624	32.3178	32.3464
GLMU_PSEPK;REV__tr	glmU	Bifunctional protein GlmU	29.3202	29.2202	28.3004	28.1293	31.3744	30.9148	31.3018	30.7798
GLMS_PSEPK	glmS	Glutamine--fructose-6-phosphate aminotransferase [isomerizing]	28.1238	26.9506	27.755	26.674	29.2275	28.5061	29.1067	29.2381
PDXY_PSEPK	pdxY	Pyridoxal kinase PdxY	24.8809	#NUM!	23.831	23.9538	24.8742	24.7325	24.7356	25.2969
PSTB2_PSEPK	pstB2	Phosphate import ATP-binding protein PstB 2	29.872	33.3975	32.1735	#NUM!	26.9825	30.0359	29.8072	#NUM!
KGUA_PSEPK	gmk	Guanylate kinase	26.7459	27.115	26.7505	#NUM!	28.0293	28.1588	26.3558	26.8323
PYRE_PSEPK	pyrE	Orotate phosphoribosyltransferase	28.4599	28.0474	27.5892	28.2282	28.4859	28.5361	29.4318	28.6967
ALGC_PSEPK	algC	Phosphomannomutase/phosphoglucomutase	28.7172	28.2629	27.2395	28.6724	26.6141	26.8691	26.1682	26.9205
RL28_PSEPK	rpmB	50S ribosomal protein L28	31.005	31.1771	30.7679	31.2243	33.3242	33.4881	32.5654	32.3101
RL33_PSEPK	rpmG	50S ribosomal protein L33	31.7154	31.0514	31.0254	31.0506	32.7034	32.4801	32.7922	33.0381
DADA2_PSEPK	dadA2	D-amino acid dehydrogenase 2	23.925	23.4996	#NUM!	24.0431	23.7626	26.095	24.004	24.3769
XPT_PSEPK	xpt	Xanthine phosphoribosyltransferase	27.0255	26.9217	27.2977	27.0556	28.8376	29.1322	28.6964	28.9998
DAPF_PSEPK	dapF	Diaminopimelate epimerase	27.034	26.7192	26.893	26.4633	27.7368	26.9871	26.5474	26.533
PPK1_PSEPK	ppk	Polyphosphate kinase	28.7379	28.9679	28.6742	27.6242	30.9356	30.1847	30.8022	30.7752
Y5201_PSEPK	PP_5201	UPF0149 protein PP	27.3909	27.341	27.8355	25.27	28.4122	28.4394	28.1056	29.1417
GCST_PSEPK	gcvT	Aminomethyltransferase	29.2122	29.0299	28.3572	28.4447	29.0163	28.7835	28.9274	28.9125
GCSH2_PSEPK	gcvH2	Glycine cleavage system H protein 2	28.9268	28.4506	29.0166	28.8074	31.3529	31.0464	30.657	30.7959
GCSP2_PSEPK	gcvP2	Glycine dehydrogenase (decarboxylating) 2	29.2612	28.5809	28.7809	28.8453	30.4045	30.493	30.5302	30.1334
RPIA_PSEPK	rpiA	Ribose-5-phosphate isomerase A	28.1053	27.0107	27.9905	28.6064	29.5383	29.7996	29.4927	30.4831
TYSY_PSEPK	thyA	Thymidylate synthase	26.3581	25.3604	25.4871	#NUM!	28.7925	26.3598	26.0519	27.5787
ILVD_PSEPK	ilvD	Dihydroxy-acid dehydratase	31.1655	30.6712	30.8702	30.8749	32.062	31.8927	31.9044	32.1386
COAD_PSEPK	coaD	Phosphopantetheine adenylyltransferase	29.2809	29.4073	29.579	29.4947	30.1158	29.8735	29.934	29.957
THIG_PSEPK	thiG	Thiazole synthase	29.5371	28.8956	28.8306	29.2393	30.7615	30.3955	30.5618	30.3469
TRMB_PSEPK	trmB	tRNA (guanine-N(7)-)-methyltransferase	#NUM!	26.0364	25.7831	26.1455	26.407	26.672	26.5006	26.1376
SYR_PSEPK	argS	Arginine--tRNA ligase	30.5299	30.2954	30.2565	30.3616	31.7874	31.8296	31.6902	31.5492
RL31_PSEPK	rpmE	50S ribosomal protein L31	27.8785	29.5536	28.9689	30.1221	31.8411	30.1413	29.5999	30.8562
AROB_PSEPK	aroB	3-dehydroquinate synthase	26.1205	28.1262	24.3908	26.6891	30.3554	30.4959	30.0894	30.4376
BETA_PSEPK	betA	Oxygen-dependent choline dehydrogenase	26.7094	23.8625	25.6444	24.7963	29.1625	29.4153	29.1129	28.8913
BETB_PSEPK	betB	Betaine aldehyde dehydrogenase	28.2044	28.3214	27.9944	27.7591	28.8322	29.4456	28.9307	28.5665
GPMI_PSEPK	gpmI	2,3-bisphosphoglycerate-independent phosphoglycerate mutase	31.2097	31.2627	30.5791	30.7957	31.474	31.3233	31.3047	31.2524
SECB_PSEPK	secB	Protein-export protein SecB	30.2828	30.1131	30.6871	30.3433	31.5614	31.4405	31.4929	31.3324
F16PA_PSEPK	fbp	Fructose-1,6-bisphosphatase class 1	29.588	29.7446	29.3767	26.808	30.9712	29.7743	30.1056	29.9937
HUTU_PSEPK	hutU	Urocanate hydratase	29.6153	29.7852	29.5966	29.827	27.847	28.197	28.4255	28.1753
HUTH_PSEPK	hutH	Histidine ammonia-lyase	26.9337	27.2611	26.8931	26.6577	27.6393	27.2218	26.7238	26.8162
OPGG_PSEPK	opgG	Glucans biosynthesis protein G	28.7486	26.9903	24.3545	24.9103	30.3943	30.6581	30.5102	30.5901
UBIE_PSEPK	ubiE	Ubiquinone/menaquinone biosynthesis C-methyltransferase UbiE	29.4236	29.2275	27.0346	28.6213	30.5381	30.6919	30.455	30.5926
HSLU_PSEPK	hslU	ATP-dependent protease ATPase subunit HslU	29.7255	29.5377	29.6022	29.4238	30.6798	30.8377	30.6504	30.5871
HSLV_PSEPK	hslV	ATP-dependent protease subunit HslV	28.2528	28.1043	27.0192	28.0712	28.3393	27.9842	27.3258	27.2622
PYRB_PSEPK	pyrB	Aspartate carbamoyltransferase	28.733	28.531	26.8883	28.0844	29.5301	28.4067	29.6403	29.3152
GSHB_PSEPK	gshB	Glutathione synthetase	26.869	23.7723	25.1433	26.9031	29.6175	29.5321	29.3854	29.3064
Y4981_PSEPK	PP_4981	UPF0312 protein PP	32.32	32.0742	31.8418	32.333	33.0152	32.8766	33.106	32.8265
LIGB_PSEPK	ligB	DNA ligase B	26.2657	#NUM!	26.7112	26.6024	27.2305	27.0331	26.0454	#NUM!
METK_PSEPK	metK	S-adenosylmethionine synthase	32.1332	32.0047	32.0906	32.0731	33.3542	33.2615	33.0414	32.9251
PGK_PSEPK	pgk	Phosphoglycerate kinase	31.0645	31.0204	30.9904	31.3109	31.4331	31.1772	31.4335	31.3191
HLDE_PSEPK	hldE	Bifunctional protein HldE	26.8927	27.4966	27.0629	27.2758	29.4761	29.0507	29.7243	30.0405
ORN_PSEPK	orn	Oligoribonuclease	27.4605	27.9882	24.2402	#NUM!	28.6901	29.0902	28.2536	27.1974
HFQ_PSEPK	hfq	RNA-binding protein Hfq	30.5757	30.4601	30.7109	30.0902	32.911	32.3691	32.216	32.5644
HISZ_PSEPK	hisZ	ATP phosphoribosyltransferase regulatory subunit	29.7391	29.3621	29.3176	30.0902	29.914	29.1672	29.7866	30.0747
PURA_PSEPK	purA	Adenylosuccinate synthetase	30.5828	30.4344	30.4748	30.6285	31.3783	31.4497	31.7649	31.4169
RLMB_PSEPK	rlmB	23S rRNA (guanosine-2-O-)-methyltransferase RlmB	28.2043	28.4396	26.7778	27.643	28.7707	29.0489	29.2655	28.3232
RS6_PSEPK	rpsF	30S ribosomal protein S6	32.165	31.7567	31.6514	31.6614	33.2681	32.5867	33.327	32.7989
RS18_PSEPK	rpsR	30S ribosomal protein S18	31.5002	31.7216	31.1606	31.3421	33.1175	32.9904	32.7595	33.4081
RL9_PSEPK	rplI	50S ribosomal protein L9	33.104	32.9283	33.0558	32.6568	33.4634	33.0855	33.8409	33.5781
NADE_PSEPK	nadE	NH(3)-dependent NAD(+) synthetase	30.9995	30.9234	30.5263	30.5932	31.4001	31.8633	31.7767	31.1382
CBPA_PSEPK	cbpA	Curved DNA-binding protein	30.7567	30.161	29.0433	30.3116	30.9662	31.2142	30.9837	30.4671
CBPM_PSEPK	cbpM	Chaperone modulatory protein CbpM	26.8908	26.4997	#NUM!	26.1684	28.8992	28.9555	27.8736	28.6097
CBID_PSEPK	cbiD	Cobalt-precorrin-5B C(1)-methyltransferase	26.5822	26.9828	26.7466	27.1042	27.6725	27.5923	27.5498	#NUM!
PUR2_PSEPK	purD	Phosphoribosylamine--glycine ligase	29.9221	29.275	28.6661	29.5978	31.0327	30.8049	31.0728	31.0206
PUR9_PSEPK	purH	Bifunctional purine biosynthesis protein PurH	30.7694	30.4403	30.5685	30.6379	31.1204	31.2899	31.3592	31.3877
PROA_PSEPK	proA	Gamma-glutamyl phosphate reductase	29.0346	27.7043	27.2657	27.5083	30.6428	30.2855	30.491	30.0347
NADD_PSEPK	nadD	Probable nicotinate-nucleotide adenylyltransferase	25.3063	24.9356	25.4364	#NUM!	24.985	25.422	24.9411	25.1416
SYL_PSEPK	leuS	Leucine--tRNA ligase	29.1206	29.1868	28.5623	28.6565	31.0071	30.7583	30.8741	30.8744
GSA_PSEPK	hemL	Glutamate-1-semialdehyde 2,1-aminomutase	29.5522	29.774	29.546	29.2821	31.1192	30.8265	30.0593	30.7766
GRPE_PSEPK	grpE	Protein GrpE	28.7918	28.6173	28.8484	28.8916	31.0709	30.7561	30.4341	30.4419
DNAK_PSEPK	dnaK	Chaperone protein DnaK	35.0631	34.7507	34.8255	34.7695	34.6718	34.7502	34.6898	34.6734
DNAJ_PSEPK	dnaJ	Chaperone protein DnaJ	25.8394	25.5762	24.6748	25.6131	27.9308	27.9943	28.8537	28.4963
DAPB_PSEPK	dapB	4-hydroxy-tetrahydrodipicolinate reductase	29.9538	29.2982	29.748	29.8615	30.193	29.4969	30.04	30.0904
CARA_PSEPK	carA	Carbamoyl-phosphate synthase small chain	29.8911	30.0686	29.8892	29.945	30.5426	30.5625	30.6639	30.804
CARB_PSEPK	carB	Carbamoyl-phosphate synthase large chain	32.6258	32.5442	32.1155	32.3903	33.0354	33.0718	32.9902	32.8215
GREA_PSEPK	greA	Transcription elongation factor GreA	26.8819	25.3206	27.5155	27.3259	30.2244	29.6438	29.7459	30.017
GLMM_PSEPK	glmM	Phosphoglucosamine mutase	28.6202	27.8877	27.8714	27.269	30.0517	29.6249	29.8015	30.0258
TPIS_PSEPK	tpiA	Triosephosphate isomerase	29.0831	28.4796	26.7725	27.9343	30.3836	30.493	29.1945	30.0825
IF2_PSEPK	infB	Translation initiation factor IF-2	30.5713	30.4029	30.1084	30.4286	33.0233	33.2688	32.8703	32.8886
RBFA_PSEPK	rbfA	Ribosome-binding factor A	28.5071	28.1559	28.0317	28.324	27.7101	28.4728	27.8569	28.9454
RS15_PSEPK	rpsO	30S ribosomal protein S15	31.8882	31.456	32.0104	31.4238	32.1134	32.3722	32.0833	32.163
PNP_PSEPK	pnp	Polyribonucleotide nucleotidyltransferase	32.126	32.1093	31.9185	31.8807	33.1407	32.8567	33.1068	33.2425
ACSA2_PSEPK	acsA2	Acetyl-coenzyme A synthetase 2	27.876	28.2322	27.9731	27.6176	30.7441	30.7415	30.3759	30.3334
G6PI2_PSEPK	pgi2	Glucose-6-phosphate isomerase 2	30.2424	30.0817	29.6192	30.313	31.9877	31.4179	31.7857	31.8717
PANC_PSEPK	panC	Pantothenate synthetase	27.9594	27.5045	28.1422	26.7685	29.2869	29.5499	29.2827	29.6748
PANB_PSEPK	panB	3-methyl-2-oxobutanoate hydroxymethyltransferase	26.4532	25.849	#NUM!	27.9659	28.2815	27.9483	28.4867	28.772
ILVC_PSEPK	ilvC	Ketol-acid reductoisomerase (NADP(+))	33.6908	33.0902	32.9021	32.8524	33.6952	33.7018	33.8267	33.9156
TRMA_PSEPK	trmA	tRNA/tmRNA (uracil-C(5))-methyltransferase	27.5327	#NUM!	26.3218	25.0903	28.3231	28.7282	28.326	27.8984
FABV_PSEPK	fabV	Enoyl-[acyl-carrier-protein] reductase [NADH]	32.0875	31.961	31.7106	31.7051	32.0907	32.2395	32.1196	32.001
HGD_PSEPK	hmgA	Homogentisate 1,2-dioxygenase	26.5219	26.6812	26.5097	26.3117	25.8542	25.2651	24.6873	24.8557
PHS_PSEPK	phhB	Pterin-4-alpha-carbinolamine dehydratase	29.3896	29.2975	29.1279	28.632	28.2633	29.9582	28.3441	28.9996
ACSA1_PSEPK	acsA1	Acetyl-coenzyme A synthetase 1	28.1906	28.2665	27.6386	27.1541	31.0774	30.9328	30.173	30.4922
ASTD_PSEPK	astD	N-succinylglutamate 5-semialdehyde dehydrogenase	27.0529	26.2933	26.6902	25.8287	29.6053	29.2332	29.1917	28.0023
ASTB_PSEPK	astB	N-succinylarginine dihydrolase	28.6421	29.0087	29.0077	28.9611	29.8158	29.712	28.8277	29.3117
ASTE_PSEPK	astE	Succinylglutamate desuccinylase	28.101	28.4949	26.888	27.4945	28.7671	29.2133	29.4798	29.0578
SYA_PSEPK	alaS	Alanine--tRNA ligase	30.6925	30.4195	29.5953	29.7725	33.0653	32.8562	32.8009	32.864
AK_PSEPK	PP_4473	Aspartate kinase	30.6798	30.4896	30.6809	30.4877	31.8772	31.6338	31.9016	31.971
YCGR_PSEPK	ycgR	Flagellar brake protein YcgR	28.3952	26.4855	27.704	27.9168	30.4061	29.5833	29.4253	29.8441
CHER2_PSEPK	cheR2	Chemotaxis protein methyltransferase Cher2	26.3619	#NUM!	25.2597	26.2929	27.7512	29.0362	28.8043	29.878
FLGH_PSEPK	flgH	Flagellar L-ring protein	25.8451	25.4531	25.2077	#NUM!	25.5398	25.0792	24.8253	25.668
CHEZ_PSEPK	cheZ	Protein phosphatase CheZ	29.5776	28.7511	28.4026	29.0728	29.6169	30.1784	29.5468	29.7964
CHEB1_PSEPK	cheB1	Protein-glutamate methylesterase/protein-glutamine glutaminase of group 1 operon	28.5572	27.3041	26.4357	#NUM!	29.6492	30.3029	29.9154	30.0924
APT_PSEPK	apt	Adenine phosphoribosyltransferase	26.5562	25.7361	26.6148	26.2513	27.6547	27.8538	27.7522	27.6562
SUCC_PSEPK	sucC	Succinate--CoA ligase [ADP-forming] subunit beta	33.5505	33.6224	33.8557	33.7426	34.3276	34.3636	34.5166	34.3372
HTPG_PSEPK	htpG	Chaperone protein HtpG	31.5526	31.5133	31.3097	31.2286	30.8501	30.8364	30.8383	30.7647
FABA_PSEPK	fabA	3-hydroxydecanoyl-[acyl-carrier-protein] dehydratase	31.6625	31.5383	30.9464	31.5824	31.0295	31.5509	31.2416	31.2836
GPDA_PSEPK	gpsA	Glycerol-3-phosphate dehydrogenase [NAD(P)+]	28.8555	28.6995	27.1466	28.5759	29.2455	29.3852	29.0516	29.0986
GLO2_PSEPK	gloB	Hydroxyacylglutathione hydrolase	25.3439	26.1147	#NUM!	25.3141	27.3321	25.6608	25.3428	26.8582
CHRR_PSEPK	chrR	Quinone reductase	31.0305	31.1662	31.4716	31.2387	32.0042	31.9639	31.8684	32.167
NUOI_PSEPK	nuoI	NADH-quinone oxidoreductase subunit I	27.4035	26.5885	#NUM!	25.8555	28.734	28.3125	28.674	28.6826
NUOG_PSEPK	nuoG	NADH-quinone oxidoreductase subunit G	28.639	28.749	28.2057	28.5635	30.9635	30.9318	30.6783	31.1124
NUOCD_PSEPK	nuoC	NADH-quinone oxidoreductase subunit C/D	25.9497	25.8197	25.9221	26.6181	31.2847	30.9862	30.6967	30.6719
NUOB_PSEPK	nuoB	NADH-quinone oxidoreductase subunit B	26.9067	25.9595	27.0717	26.9886	29.5417	29.2042	29.4515	29.4202
EFG2_PSEPK	fusB	Elongation factor G 2	30.6087	29.7358	30.31	30.0467	32.2905	31.7439	32.0504	32.1141
GLGB_PSEPK	glgB	1,4-alpha-glucan branching enzyme GlgB	29.6278	29.4625	29.2881	29.298	30.9129	30.2125	30.7465	30.5009
LOLA_PSEPK	lolA	Outer-membrane lipoprotein carrier protein	30.5153	30.6012	30.5871	30.6296	30.1833	29.9614	30.1426	30.0487
SYS_PSEPK	serS	Serine--tRNA ligase	29.5364	29.7422	29.308	29.487	31.3759	30.9225	31.1731	31.2327
CYSG_PSEPK	cysG	Siroheme synthase	26.4914	26.2071	25.1858	24.2255	28.4884	27.8847	28.1299	28.4778
CSRA_PSEPK	csrA	Translational regulator CsrA	29.9282	29.1307	30.1657	29.9205	32.7769	32.6467	32.1728	32.8649
BSR_PSEPK	alr	Broad specificity amino-acid racemase	27.0172	27.086	26.6999	27.1063	26.6671	26.5073	26.1295	26.2109
KATG_PSEPK	katG	Catalase-peroxidase	33.2994	33.1953	32.8041	32.9206	33.9637	34.0441	33.8987	34.0032
ECOT_PSEPK	eco	Ecotin	28.4265	28.5552	28.3148	29.1244	29.7687	29.7216	30.3389	30.0057
MQO3_PSEPK	mqo3	Probable malate:quinone oxidoreductase 3	30.1317	30.0161	29.7652	29.8591	31.36	30.8445	30.9224	30.9082
SYC_PSEPK	cysS	Cysteine--tRNA ligase	28.5138	27.8001	27.6127	28.0029	30.5097	31.2679	30.5797	30.9151
SYQ_PSEPK	glnS	Glutamine--tRNA ligase	30.2846	29.5713	29.2781	29.4258	31.1106	31.4566	31.2266	31.3104
PVDQ_PSEPK	pvdQ	Acyl-homoserine lactone acylase PvdQ	30.9311	30.5319	30.5744	30.6671	29.9867	30.065	30.0435	30.3251
MCPP_PSEPK;tr	mcpP	Methyl-accepting chemotaxis protein McpP	30.0439	29.1342	27.9786	28.1076	31.4749	31.3501	30.6638	31.5188
DSD_PSEPK	quiC1	3-dehydroshikimate dehydratase	22.8012	22.9422	#NUM!	23.8201	25.9958	28.2007	27.8782	28.4805
Y2550_PSEPK	PP_2550	Probable transcriptional regulatory protein PP	29.073	28.8772	28.3324	27.7205	28.977	29.6515	28.6061	27.8896
SYFB_PSEPK	pheT	Phenylalanine--tRNA ligase beta subunit	28.6716	28.9182	28.3938	28.6827	31.1842	31.1802	31.2123	30.7969
SYFA_PSEPK	pheS	Phenylalanine--tRNA ligase alpha subunit	27.9001	28.2752	27.1047	27.6679	30.3398	30.4576	30.6004	30.204
RL20_PSEPK	rplT	50S ribosomal protein L20	31.11	30.4452	30.2255	30.3562	32.6496	33.1032	32.9036	32.5392
RL35_PSEPK	rpmI	50S ribosomal protein L35	28.9107	29.7667	29.5138	29.155	30.8599	30.9877	30.1948	30.8075
IF3_PSEPK	infC	Translation initiation factor IF-3	31.457	31.2932	31.246	31.136	31.1676	31.3134	31.9278	31.9242
SYT_PSEPK	thrS	Threonine--tRNA ligase	30.8927	30.8209	30.1961	30.1407	32.2244	32.5406	32.2186	32.1557
ASPQ_PSEPK	ansB	Glutaminase-asparaginase	32.3487	32.8248	32.4403	32.5111	31.8784	32.2597	32.1359	32.158
Y2442_PSEPK	PP_2442	UPF0502 protein PP	28.189	28.5207	29.127	26.9564	29.31	29.2661	28.6274	28.9102
GREB_PSEPK	greB	Transcription elongation factor GreB	27.1792	27.008	#NUM!	25.6249	27.0955	26.6115	27.3116	27.763
CLPX_PSEPK	clpX	ATP-dependent Clp protease ATP-binding subunit ClpX	30.3898	30.2731	29.6739	29.7797	30.393	30.3189	30.3148	30.1733
CLPP_PSEPK	clpP	ATP-dependent Clp protease proteolytic subunit	31.2331	30.6472	31.2818	30.9718	31.6438	31.8808	31.1054	31.6343
TIG_PSEPK	tig	Trigger factor	33.7353	34.0146	33.5865	33.687	33.9213	33.9654	33.7554	33.9564
FOLD2_PSEPK	folD2	Bifunctional protein FolD 2	27.4285	26.9956	26.9092	27.7112	28.6793	27.6172	28.7503	28.4792
TAL_PSEPK	tal	Transaldolase	31.3632	30.9429	31.4548	30.7775	31.6748	31.7987	31.5891	31.709
STHA_PSEPK	sthA	Soluble pyridine nucleotide transhydrogenase	30.0237	29.9607	29.5121	29.6785	30.2098	30.0725	30.2372	30.52
FADA_PSEPK	fadA	3-ketoacyl-CoA thiolase	29.7502	28.3216	28.5014	28.9875	29.2558	29.4582	28.943	29.4383
FADB_PSEPK	fadB	Fatty acid oxidation complex subunit alpha	29.9414	29.5585	29.2755	29.8188	30.2231	30.4074	30.3607	30.2752
PDXB_PSEPK	pdxB	Erythronate-4-phosphate dehydrogenase	27.5995	27.4211	26.9235	27.6201	28.2118	28.0119	28.4073	27.7657
RLMKL_PSEPK	rlmL	Ribosomal RNA large subunit methyltransferase K/L	29.8071	28.8244	27.3927	27.2007	30.5501	30.1242	29.8781	30.5962
RRAAH_PSEPK	PP_2084	Putative 4-hydroxy-4-methyl-2-oxoglutarate aldolase	29.1714	27.2403	29.2866	29.224	31.3623	31.1284	31.4202	31.2329
Y2059_PSEPK	PP_2059	UPF0337 protein PP	26.8727	27.918	26.1328	27.1493	26.6583	27.2293	26.3704	26.9733
ACCD_PSEPK	accD	Acetyl-coenzyme A carboxylase carboxyl transferase subunit beta	30.2225	29.7305	29.4745	30.2195	31.383	31.2185	31.2218	31.1332
LEU3_PSEPK	leuB	3-isopropylmalate dehydrogenase	30.7723	30.5668	30.7399	30.7994	30.3361	30.411	30.394	30.2822
LEUC_PSEPK	leuC	3-isopropylmalate dehydratase large subunit	26.0093	24.9179	25.3918	27.0557	28.3977	27.6672	28.3882	27.8843
SYE_PSEPK	gltX	Glutamate--tRNA ligase	28.8206	28.3928	27.7378	27.9525	30.8463	30.8867	30.8551	30.7781
UVRB_PSEPK	uvrB	UvrABC system protein B	26.5694	#NUM!	26.4418	25.3087	27.5669	27.8778	27.2095	27.7727
ACP_PSEPK	acpP	Acyl carrier protein	31.142	30.613	31.2546	31.6079	34.1017	34.3044	33.5581	33.8464
PLSX_PSEPK	plsX	Phosphate acyltransferase	25.9252	26.6248	#NUM!	25.9962	26.3957	25.642	25.8112	26.8373
RL32_PSEPK	rpmF	50S ribosomal protein L32	25.7726	24.9111	25.5283	24.4188	32.5691	32.1556	31.6114	31.9851
MURB_PSEPK	murB	UDP-N-acetylenolpyruvoylglucosamine reductase	25.8998	25.0662	#NUM!	24.9016	25.7529	25.2058	25.1413	25.7262
KDSB_PSEPK	kdsB	3-deoxy-manno-octulosonate cytidylyltransferase	27.5868	27.9986	28.2414	26.964	27.7848	28.033	28.2123	27.8454
EFP_PSEPK	efp	Elongation factor P	32.3727	31.9484	32.2597	32.4399	33.2476	33.4623	33.3432	33.0376
AROC_PSEPK	aroC	Chorismate synthase	26.9291	25.8862	26.4688	27.0471	29.3757	28.7371	29.0806	29.3315
PYRF_PSEPK	pyrF	Orotidine 5-phosphate decarboxylase	24.0431	25.233	24.6641	#NUM!	29.4524	27.883	28.5902	28.373
KDSA2_PSEPK	kdsA2	2-dehydro-3-deoxyphosphooctonate aldolase 2	28.8898	28.3796	28.0224	28.4607	29.2762	28.9549	29.9924	29.4871
KCY_PSEPK	cmk	Cytidylate kinase	27.4276	28.4452	27.8258	27.9949	28.7471	28.2	28.567	28.4738
SERC_PSEPK	serC	Phosphoserine aminotransferase	30.7407	30.4088	30.3457	30.3512	30.6496	29.9382	30.7127	30.4828
UBIG_PSEPK	ubiG	Ubiquinone biosynthesis O-methyltransferase	29.5428	29.0275	28.8274	28.5085	29.9651	30.003	29.4431	29.6913
MUPP_PSEPK	mupP	N-acetylmuramic acid 6-phosphate phosphatase	#NUM!	25.4481	24.7268	25.9473	26.7904	27.9144	26.5342	26.0451
FUMC_PSEPK	fumC	Fumarate hydratase class II	31.5615	31.4921	31.0906	31.1935	31.4775	31.4279	31.484	31.1785
MINE_PSEPK	minE	Cell division topological specificity factor	26.9142	27.2799	28.1038	27.0182	27.4443	27.3509	26.9036	27.2837
APEB_PSEPK	apeB	Probable M18 family aminopeptidase 2	28.2243	28.5266	27.9906	28.3549	28.4202	28.5875	28.7196	28.2764
RDGC_PSEPK	rdgC	Recombination-associated protein RdgC	29.4597	28.8102	28.2892	28.5478	30.1427	29.4934	29.9971	30.6052
PUR5_PSEPK	purM	Phosphoribosylformylglycinamidine cyclo-ligase	30.7651	30.3322	30.6211	30.2421	31.4799	31.5781	31.1583	31.1991
RECA_PSEPK	recA	Protein RecA	29.2198	28.9705	30.0112	29.1485	26.827	27.5687	27.4748	27.047
ENO_PSEPK	eno	Enolase	32.6538	32.1037	32.3831	32.2929	33.1455	33.3225	32.9396	32.7193
KDSA1_PSEPK	kdsA1	2-dehydro-3-deoxyphosphooctonate aldolase 1	27.8156	28.6534	28.0311	28.253	29.9955	29.6363	29.7365	29.7092
PYRG_PSEPK	pyrG	CTP synthase	31.1461	31.3223	30.491	30.4963	32.3279	32.1617	32.1364	32.0269
ACCA_PSEPK	accA	Acetyl-coenzyme A carboxylase carboxyl transferase subunit alpha	28.6923	29.2599	26.0249	29.6804	31.3539	31.6089	31.3226	31.3456
LPXA_PSEPK	lpxA	Acyl-[acyl-carrier-protein]--UDP-N-acetylglucosamine O-acyltransferase	27.515	27.2352	27.087	26.7024	29.0009	28.9733	28.6333	28.2567
FABZ_PSEPK	fabZ	3-hydroxyacyl-[acyl-carrier-protein] dehydratase FabZ	25.7213	26.3294	27.2275	26.7539	28.778	28.1513	28.7779	29.1723
RRF_PSEPK	frr	Ribosome-recycling factor	32.589	32.2265	32.2514	32.2149	32.6653	32.5494	32.658	32.7973
PYRH_PSEPK	pyrH	Uridylate kinase	28.8497	28.3126	28.6181	27.7782	29.0957	28.9077	28.8354	28.944
EFTS_PSEPK	tsf	Elongation factor Ts	34.2251	34.1215	34.2682	34.4306	35.0998	35.0622	35.1262	34.9646
RS2_PSEPK	rpsB	30S ribosomal protein S2	32.945	32.5472	32.4087	32.7386	34.5991	34.3794	34.5335	34.2474
GLND_PSEPK	glnD	Bifunctional uridylyltransferase/uridylyl-removing enzyme	24.8922	26.2804	24.2659	24.0161	29.1277	28.7808	28.8129	29.0719
DAPD_PSEPK	dapD	2,3,4,5-tetrahydropyridine-2,6-dicarboxylate N-succinyltransferase	29.4691	29.6816	28.9038	29.9341	30.8343	30.7536	30.4979	30.3056
CAPP_PSEPK	ppc	Phosphoenolpyruvate carboxylase	29.0071	27.8596	28.6514	28.4712	31.0304	30.5968	30.9804	30.8298
SYK_PSEPK	lysS	Lysine--tRNA ligase	31.1533	31.2468	30.74	31.1487	31.5311	31.6909	31.6562	31.514
RL19_PSEPK	rplS	50S ribosomal protein L19	33.3239	33.3328	33.0754	33.1176	33.686	33.8495	33.816	33.7566
RS16_PSEPK	rpsP	30S ribosomal protein S16	32.1272	32.3706	32.4182	31.571	32.4787	32.4515	33.1334	32.7484
PURT_PSEPK	purT	Formate-dependent phosphoribosylglycinamide formyltransferase	30.8095	30.2729	30.2079	30.1899	30.8217	30.736	30.7909	30.5315
ERA_PSEPK	era	GTPase Era	27.6972	26.1215	24.3834	25.7607	29.2098	28.6933	28.7548	27.0576
LEPA_PSEPK	lepA	Elongation factor 4	27.7968	28.2841	26.3024	27.3288	30.0946	29.5438	28.8428	29.3053
OADC_PSEPK	PP_1389	Oxaloacetate decarboxylase	25.3058	25.651	25.3139	26.1863	25.8575	25.6299	25.5451	25.1351
CH60_PSEPK	groEL	Chaperonin GroEL	34.3685	34.2912	34.1449	34.3627	35.4094	34.8913	35.2652	35.3048
CH10_PSEPK	groES	Co-chaperonin GroES	29.3624	28.5471	29.0923	28.9649	32.7092	32.4146	32.8544	33.1674
SECA_PSEPK	secA	Protein translocase subunit SecA	24.1231	26.1241	25.0934	#NUM!	27.6037	28.014	28.6404	28.1227
LPXC_PSEPK	lpxC	UDP-3-O-acyl-N-acetylglucosamine deacetylase	30.9332	31.087	30.5525	31.0668	31.4256	31.0621	31.1126	31.323
DDLB_PSEPK	ddlB	D-alanine--D-alanine ligase B	28.4819	28.4641	27.952	26.7713	30.3645	30.2449	30.3271	30.2839
MURC_PSEPK	murC	UDP-N-acetylmuramate--L-alanine ligase	28.4232	28.5577	28.0341	28.2713	29.4545	29.8441	30.1743	30.2297
MURD_PSEPK	murD	UDP-N-acetylmuramoylalanine--D-glutamate ligase	30.2036	29.3028	28.1401	28.9328	31.0143	30.8246	30.8791	30.4863
MURE_PSEPK	murE	UDP-N-acetylmuramoyl-L-alanyl-D-glutamate--2,6-diaminopimelate ligase	31.3907	31.4691	31.4108	31.2944	32.1696	32.0425	31.9226	31.8261
RSMH_PSEPK	rsmH	Ribosomal RNA small subunit methyltransferase H	29.9871	30.0006	29.8376	29.6529	30.1982	29.8932	29.9784	29.4987
RS9_PSEPK	rpsI	30S ribosomal protein S9	31.4397	31.53	30.9227	31.4664	33.1042	33.4559	33.3817	33.0239
RL13_PSEPK	rplM	50S ribosomal protein L13	31.8299	32.0819	31.9467	31.7836	33.2791	32.6146	33.3772	33.5015
SYW_PSEPK	trpS	Tryptophan--tRNA ligase	28.3817	28.1053	28.1557	27.9676	29.6232	29.632	30.1246	29.6664
CYSD_PSEPK	cysD	Sulfate adenylyltransferase subunit 2	26.9212	25.5813	#NUM!	27.6437	30.3918	28.7685	30.2367	30.4761
MQO2_PSEPK	mqo2	Probable malate:quinone oxidoreductase 2	29.695	29.8654	29.6182	29.5141	29.8339	29.9607	29.4898	29.6948
PUR7_PSEPK	purC	Phosphoribosylaminoimidazole-succinocarboxamide synthase	29.8202	29.6698	29.1887	28.2707	31.7148	31.8487	31.0986	31.5672
QUEC_PSEPK;REV__tr	queC	7-cyano-7-deazaguanine synthase	24.2453	26.1124	#NUM!	25.256	27.7963	26.7677	26.3779	27.424
Y1214_PSEPK	PP_1214	Probable transcriptional regulatory protein PP	29.0929	28.3449	28.0805	28.8139	29.1231	29.3327	29.0876	29.1748
SYDND_PSEPK	aspS	Aspartate--tRNA(Asp/Asn) ligase	31.3206	30.9525	30.8355	30.9699	32.4647	32.3169	32.5117	32.38
SYP_PSEPK	proS	Proline--tRNA ligase	29.9799	29.8632	29.9396	29.6384	31.7881	31.4899	31.2039	31.1813
RAPA_PSEPK	rapA	RNA polymerase-associated protein RapA	28.5987	29.8116	29.2394	29.0505	30.862	30.6143	30.877	30.9416
PDXH_PSEPK	pdxH	Pyridoxine/pyridoxamine 5-phosphate oxidase	26.6071	25.981	26.3537	24.3598	30.1072	30.2945	29.6797	29.9901
DCD_PSEPK	dcd	dCTP deaminase	28.1829	26.8454	27.5393	27.5807	29.5424	29.1956	29.1005	29.5055
SYM_PSEPK	metG	Methionine--tRNA ligase	29.5615	28.8677	29.2621	29.2021	31.4416	31.1716	31.1306	31.3285
PYRC_PSEPK	pyrC	Dihydroorotase	28.9831	29.004	28.5233	28.547	29.4156	29.4578	29.0203	29.4341
OTC_PSEPK	argF	Ornithine carbamoyltransferase	28.4328	27.6377	27.9957	28.0383	28.074	27.8523	28.2562	27.8967
GLPK_PSEPK	glpK	Glycerol kinase	28.5858	28.5162	27.8597	28.738	29.2141	29.2097	29.3466	29.9568
PUR4_PSEPK	purL	Phosphoribosylformylglycinamidine synthase	32.0524	31.9303	31.8289	31.7312	33.063	32.9993	32.8856	32.7809
MLTF_PSEPK	mltF	Membrane-bound lytic murein transglycosylase F	26.8894	26.6679	26.7948	26.2782	27.724	27.8572	27.3521	27.8768
GUAA_PSEPK	guaA	GMP synthase [glutamine-hydrolyzing]	30.9061	30.4301	30.2682	30.3956	32.3111	32.0709	32.1917	31.7365
LEU1_PSEPK	leuA	2-isopropylmalate synthase	31.194	30.8875	30.5135	30.8357	31.1865	31.015	30.964	31.4443
HEXR_PSEPK	hexR	HTH-type transcriptional regulator HexR	27.0955	28.0652	26.0264	26.571	28.4852	28.4572	28.4675	27.9041
ARCA_PSEPK	arcA	Arginine deiminase	36.0542	36.1845	36.2178	35.9008	36.3677	36.7001	36.8585	36.9981
OTCC_PSEPK	arcB	Ornithine carbamoyltransferase, catabolic	36.7537	36.6414	36.4061	36.4383	37.3013	37.2909	37.0595	37.0509
GCSH1_PSEPK	gcvH1	Glycine cleavage system H protein 1	25.6786	#NUM!	26.7603	26.2822	27.6999	28.0636	26.9661	26.5474
AMPA_PSEPK	pepA	Probable cytosol aminopeptidase	28.4302	28.7828	28.3162	27.872	33.4169	33.6484	33.4107	33.6121
SYV_PSEPK	valS	Valine--tRNA ligase	30.9316	30.0388	30.506	30.1844	32.4313	32.1526	32.3544	32.4661
NDPA_PSEPK	PP_0973	Nucleoid-associated protein PP	26.7996	27.0813	26.2198	26.8077	28.6471	28.8237	28.8321	29.1167
HIS8_PSEPK	hisC	Histidinol-phosphate aminotransferase	28.1379	27.1198	27.4815	26.6428	29.4686	29.4814	29.5967	29.1143
HIS1_PSEPK	hisG	ATP phosphoribosyltransferase	29.3419	29.4947	29.5729	29.8681	30.1846	30.4563	30.1248	29.4342
MURA_PSEPK	murA	UDP-N-acetylglucosamine 1-carboxyvinyltransferase	30.5103	29.9639	29.818	29.7812	30.7462	31.1602	30.6156	30.8706
Y949_PSEPK	PP_0949	Nucleotide-binding protein PP	25.6902	26.7466	26.2289	26.1354	28.8243	29.0938	28.5457	28.4723
Y941_PSEPK	PP_0941	UPF0307 protein PP	28.8328	28.769	28.2963	28.3601	28.3913	28.8935	29.0419	28.5542
GATA_PSEPK	gatA	Glutamyl-tRNA(Gln) amidotransferase subunit A	29.0617	28.1571	28.6894	28.2892	31.711	31.5348	31.2135	31.3817
GATB_PSEPK	gatB	Aspartyl/glutamyl-tRNA(Asn/Gln) amidotransferase subunit B	30.1334	29.7874	29.4628	29.9239	31.2275	31.2885	31.1449	31.3407
SODF_PSEPK	sodB	Superoxide dismutase [Fe]	26.1704	29.2629	29.7425	30.6039	30.6421	29.4206	30.2936	30.0146
RF3_PSEPK	prfC	Peptide chain release factor 3	28.4959	28.1594	27.6441	27.5899	29.5563	29.0489	29.3837	28.6146
DER_PSEPK	der	GTPase Der	30.6006	29.9417	31.8464	30.2953	32.4907	32.1475	31.9822	32.3711
SYH_PSEPK	hisS	Histidine--tRNA ligase	29.3962	29.0503	28.8652	29.252	30.3962	30.3652	30.5179	30.4965
ISPG_PSEPK	ispG	4-hydroxy-3-methylbut-2-en-1-yl diphosphate synthase (flavodoxin)	28.7142	26.8781	25.3261	#NUM!	29.087	29.2146	29.0448	29.4188
NDK_PSEPK	ndk	Nucleoside diphosphate kinase	33.2047	32.8269	33.655	33.5953	34.3893	33.9784	34.2331	34.7747
HSCB_PSEPK	hscB	Co-chaperone protein HscB homolog	24.069	23.9389	24.6695	24.9971	25.2713	24.9767	25.2358	#NUM!
ISCS_PSEPK	iscS	Cysteine desulfurase IscS	29.2409	29.1108	28.8396	28.9644	30.8648	31.1107	30.7979	30.8347
TGT_PSEPK	tgt	Queuine tRNA-ribosyltransferase	27.4507	26.9321	27.1504	26.8246	29.3317	28.9859	28.7645	28.6579
MQO1_PSEPK	mqo1	Probable malate:quinone oxidoreductase 1	30.2909	29.8267	29.8239	29.3939	31.1229	30.8206	30.2857	30.2697
UPP_PSEPK	upp	Uracil phosphoribosyltransferase	29.8336	29.8009	29.3927	29.7766	29.9428	29.794	30.1777	29.8271
RF1_PSEPK	prfA	Peptide chain release factor 1	26.5283	26.1284	25.4884	25.7977	28.1633	28.2961	27.5165	28.2772
LOLB_PSEPK	lolB	Outer-membrane lipoprotein LolB	26.7664	26.5146	25.8142	25.6976	27.2865	25.6819	26.38	25.9382
KPRS_PSEPK	prs	Ribose-phosphate pyrophosphokinase	29.5038	29.8921	29.6211	29.3745	30.7004	31.0126	30.6116	30.5277
RL25_PSEPK	rplY	50S ribosomal protein L25	33.3089	33.1917	33.6011	33.3678	33.7165	33.328	33.5092	34.0403
PROB_PSEPK	proB	Glutamate 5-kinase	23.6998	22.4074	#NUM!	24.1099	29.4885	29.4998	28.8559	29.5762
OBG_PSEPK	obg	GTPase Obg	28.0975	28.2622	27.653	27.9785	28.9728	28.4553	28.2944	28.8945
RL27_PSEPK	rpmA	50S ribosomal protein L27	30.1865	30.065	29.7448	29.6023	32.0327	31.7401	31.6592	31.7572
RL21_PSEPK	rplU	50S ribosomal protein L21	33.1715	33.4317	32.746	33.0187	33.1613	33.2262	32.9368	32.8883
GLYA2_PSEPK	glyA2	Serine hydroxymethyltransferase 2	33.0803	32.8196	32.7569	32.8098	33.1129	33.1315	32.6044	32.7533
CLPB_PSEPK	clpB	Chaperone protein ClpB	33.1909	33.0433	32.9064	32.8822	33.83	33.8353	33.6168	33.8571
SYI_PSEPK	ileS	Isoleucine--tRNA ligase	29.0795	28.4608	27.3699	27.5119	30.0113	29.9538	29.511	29.4792
RS20_PSEPK	rpsT	30S ribosomal protein S20	30.0933	30.1527	29.3418	29.6805	31.5209	32.0368	31.6086	32.7279
ADE_PSEPK	PP_0591	Adenine deaminase	27.5935	27.4049	26.832	26.8029	29.3785	29.5161	28.7533	29.1197
SPEA_PSEPK	speA	Biosynthetic arginine decarboxylase	29.135	29.3392	27.876	28.8422	30.148	30.5399	30.0297	29.9833
IPYR_PSEPK	ppa	Inorganic pyrophosphatase	29.9517	30.5249	30.4708	30.4998	32.2292	32.0936	32.6698	32.0445
RIBA_PSEPK	ribA	GTP cyclohydrolase-2	24.9508	26.0209	#NUM!	25.906	25.3384	25.8754	26.1335	25.0832
NUSB_PSEPK	nusB	Transcription antitermination protein NusB	28.556	28.5644	28.8131	27.9538	30.5475	30.8216	30.6233	30.9666
RISB_PSEPK	ribH	6,7-dimethyl-8-ribityllumazine synthase	30.8766	30.7591	30.3895	30.6495	31.0872	31.8426	31.6608	31.2949
NRDR_PSEPK	nrdR	Transcriptional repressor NrdR	25.8697	26.3707	26.0016	26.2266	26.2151	25.7228	26.3737	26.2516
SSB_PSEPK	ssb	Single-stranded DNA-binding protein	28.7423	27.1182	28.6235	#NUM!	28.1238	27.5431	28.6673	29.0259
RL17_PSEPK	rplQ	50S ribosomal protein L17	31.1421	31.7707	31.3929	31.4958	32.4972	32.8715	33.4856	32.3564
RPOA_PSEPK	rpoA	DNA-directed RNA polymerase subunit alpha	32.3502	32.3559	32.0522	32.5899	33.0384	33.1729	33.1848	33.05
RS4_PSEPK	rpsD	30S ribosomal protein S4	32.3236	32.1923	31.9911	32.1727	34.2196	34.2959	33.9725	33.9162
RS13_PSEPK	rpsM	30S ribosomal protein S13	30.5772	30.6129	30.8568	30.6067	33.0068	32.8135	32.7342	32.853
RL15_PSEPK	rplO	50S ribosomal protein L15	33.6831	33.6902	33.5814	33.0957	34.1806	33.9317	34.4852	34.1447
RL30_PSEPK	rpmD	50S ribosomal protein L30	31.1579	30.3048	30.8189	29.9704	32.094	31.6858	31.3674	32.0953
RS5_PSEPK	rpsE	30S ribosomal protein S5	32.9772	32.7046	32.5331	32.4097	34.0031	33.6032	33.8798	34.0096
RL18_PSEPK	rplR	50S ribosomal protein L18	33.4084	32.8444	32.9031	33.1325	33.9512	34.0385	33.6972	34.1164
RL6_PSEPK	rplF	50S ribosomal protein L6	33.6245	33.5947	33.3842	33.3641	33.8817	33.8381	34.0505	33.9138
RS8_PSEPK	rpsH	30S ribosomal protein S8	32.6729	32.2274	32.0803	32.0401	33.5418	33.5754	33.4449	33.7459
RS14_PSEPK	rpsN	30S ribosomal protein S14	30.2823	30.412	30.0292	30.4014	32.0676	32.8452	32.2854	32.3562
RL5_PSEPK	rplE	50S ribosomal protein L5	32.8536	32.5377	32.8039	32.8486	34.6545	34.4989	34.0818	33.966
RL24_PSEPK	rplX	50S ribosomal protein L24	32.2178	32.1092	32.3704	32.3737	32.5254	32.7756	32.0014	32.3258
RL14_PSEPK	rplN	50S ribosomal protein L14	32.2646	32.3093	31.6885	32.1407	33.5698	33.3895	33.756	33.8927
RS17_PSEPK	rpsQ	30S ribosomal protein S17	29.9977	29.9818	30.9915	31.2841	30.6565	29.6261	29.6296	31.1304
RL29_PSEPK	rpmC	50S ribosomal protein L29	32.4434	30.2652	31.8467	31.3555	32.9099	33.4642	32.9566	32.7772
RL16_PSEPK	rplP	50S ribosomal protein L16	30.5436	30.9164	30.2486	30.7124	33.0348	33.2269	33.2825	33.3036
RS3_PSEPK;REV__tr	rpsC	30S ribosomal protein S3	31.8484	31.8447	31.4578	31.5731	34.2216	33.8777	33.8898	34.2838
RL22_PSEPK	rplV	50S ribosomal protein L22	33.169	33.0227	32.5542	32.5327	33.8611	34.06	33.3461	33.9558
RS19_PSEPK	rpsS	30S ribosomal protein S19	31.7652	31.4812	31.6435	31.4747	31.8736	32.2346	32.3831	32.6206
RL2_PSEPK	rplB	50S ribosomal protein L2	29.7645	30.0422	29.7742	29.7537	34.5229	34.3384	34.298	34.5248
RL23_PSEPK	rplW	50S ribosomal protein L23	31.8977	31.793	31.644	32.4291	33.3258	33.3238	33.4164	33.2066
RL4_PSEPK	rplD	50S ribosomal protein L4	32.2444	32.4327	32.3125	32.2977	33.4273	34.0198	33.5401	33.5116
RL3_PSEPK	rplC	50S ribosomal protein L3	33.1779	33.2091	32.8667	33.0403	34.347	34.6394	34.3281	34.4683
RS10_PSEPK	rpsJ	30S ribosomal protein S10	33.319	33.0677	32.9606	33.1614	33.7059	34.0091	33.5674	33.8904
EFTU2_PSEPK	tufB	Elongation factor Tu-B	36.3287	36.434	36.2435	36.4206	37.2027	37.1148	36.8962	36.863
EFG1_PSEPK	fusA	Elongation factor G 1	35.2788	35.3238	34.9855	35.1786	35.9163	36.1306	35.9841	36.0266
RS7_PSEPK	rpsG	30S ribosomal protein S7	33.1958	33.6158	33.119	33.1941	34.7883	34.6108	34.5401	34.7065
RS12_PSEPK	rpsL	30S ribosomal protein S12	30.7984	30.2571	30.0358	31.0601	31.9661	32.2689	32.1142	32.0999
RPOC_PSEPK	rpoC	DNA-directed RNA polymerase subunit beta	33.2109	33.2696	32.901	32.7807	34.4375	34.4008	34.4463	34.592
RPOB_PSEPK	rpoB	DNA-directed RNA polymerase subunit beta	32.5312	32.4389	32.0631	32.1078	34.7089	34.5731	34.5137	34.4265
RL10_PSEPK	rplJ	50S ribosomal protein L10	33.4137	32.9616	32.7839	33.0322	34.0601	34.0503	34.2645	34.1456
RL1_PSEPK	rplA	50S ribosomal protein L1	33.9028	33.6158	33.7941	33.8009	34.3183	34.1654	33.9724	34.2534
RL11_PSEPK	rplK	50S ribosomal protein L11	33.8929	33.6954	33.2831	33.4975	33.8873	33.8389	33.8106	33.9912
EFTU1_PSEPK	tufA	Elongation factor Tu-A	30.2105	30.4594	29.99	29.8627	31.1992	30.8234	30.8914	30.4438
SYY_PSEPK	tyrS	Tyrosine--tRNA ligase	29.8488	29.495	29.2438	29.2074	30.8565	30.8092	30.5351	30.5839
ARGC1_PSEPK	argC1	N-acetyl-gamma-glutamyl-phosphate reductase 1	30.2162	29.8282	30.2333	30.5131	31.0105	30.5637	30.706	30.3759
COQ7_PSEPK	coq7	3-demethoxyubiquinol 3-hydroxylase	25.6264	24.4207	25.6647	25.2099	29.392	29.6319	29.2221	29.5327
TRPC_PSEPK	trpC	Indole-3-glycerol phosphate synthase	29.4547	29.0962	28.7373	29.0077	29.6326	29.5774	29.5495	29.527
MURU_PSEPK	murU	N-acetylmuramate alpha-1-phosphate uridylyltransferase	24.7777	#NUM!	25.8384	25.1673	#NUM!	25.1083	25.1147	25.6496
AMGK_PSEPK	amgK	N-acetylmuramate/N-acetylglucosamine kinase	27.2506	28.4049	26.0799	25.1351	28.1378	28.8735	26.9987	27.595
SURA_PSEPK	surA	Chaperone SurA	31.6599	31.6616	31.3487	31.7382	31.5758	31.7862	31.3858	31.4425
PDXA_PSEPK	pdxA	4-hydroxythreonine-4-phosphate dehydrogenase	26.8839	26.2534	26.3626	26.5761	27.7756	28.3177	27.5316	27.256
RSMA_PSEPK	rsmA	Ribosomal RNA small subunit methyltransferase A	#NUM!	24.5699	25.4505	24.7149	27.988	27.6119	27.7287	27.3116
APAG_PSEPK	apaG	Protein ApaG	23.3888	#NUM!	23.79	23.4608	27.6566	26.9304	27.9908	26.9233
CCA_PSEPK	cca	Multifunctional CCA protein	25.3428	25.1801	24.1978	24.296	25.3243	25.1217	27.9615	25.2159
PQQC_PSEPK	pqqC	Pyrroloquinoline-quinone synthase	27.3669	25.657	26.128	26.521	28.0433	28.1742	26.9778	26.3143
MASZ_PSEPK	glcB	Malate synthase G	31.1039	30.5466	30.9314	30.9915	31.5311	31.2118	31.4775	31.4499
GLNE_PSEPK	glnE	Bifunctional glutamine synthetase adenylyltransferase/adenylyl-removing enzyme	28.6616	27.2416	25.1422	24.8317	30.2779	30.2054	30.3228	30.3565
MSRA_PSEPK	msrA	Peptide methionine sulfoxide reductase MsrA	28.3058	27.7818	28.0145	28.2711	29.0507	29.1242	29.2455	29.6026
GLYA1_PSEPK	glyA1	Serine hydroxymethyltransferase 1	26.1391	25.5843	25.4324	25.345	27.0404	26.8417	27.3033	26.4127
HIS6_PSEPK	hisF	Imidazole glycerol phosphate synthase subunit HisF	26.664	25.7815	25.9362	25.6677	28.1313	28.1089	27.7502	27.7469
HIS4_PSEPK	hisA	1-(5-phosphoribosyl)-5-[(5-phosphoribosylamino)methylideneamino] imidazole-4-carboxamide isomerase	28.463	28.2442	28.8882	28.4908	29.567	29.4827	29.6734	29.2064
HIS5_PSEPK	hisH	Imidazole glycerol phosphate synthase subunit HisH	24.5603	26.8336	26.8482	#NUM!	28.654	28.3727	28.0539	28.1959
HIS7_PSEPK	hisB	Imidazoleglycerol-phosphate dehydratase	27.2494	24.8747	28.2122	24.5285	29.0309	28.2989	28.0564	29.0222
AGUA_PSEPK	aguA	Agmatine deiminase	25.1873	25.0857	#NUM!	25.3602	28.9275	28.9291	28.928	29.0105
HSLO_PSEPK	hslO	33 kDa chaperonin	26.2627	26.3889	25.485	25.8793	27.5542	27.3823	26.8872	27.8893
GSH1_PSEPK	gshA	Glutamate--cysteine ligase	25.3482	25.788	#NUM!	25.3623	28.7799	28.5869	28.4162	28.1983
DAVT_PSEPK	davT	5-aminovalerate aminotransferase DavT	31.8586	31.2119	31.4965	31.5811	32.5389	32.461	32.3511	32.1574
DAVD_PSEPK	davD	Glutarate-semialdehyde dehydrogenase	32.5639	31.9321	31.996	32.0865	32.8877	32.6334	32.7392	32.7534
HEM3_PSEPK	hemC	Porphobilinogen deaminase	27.2822	26.7691	27.8064	28.0226	29.3493	28.7363	28.2249	29.1247
ALGB_PSEPK	algB	Alginate biosynthesis transcriptional regulatory protein AlgB	26.9777	28.2074	26.9388	26.6344	28.9826	29.1312	29.0553	28.4443
ENGB_PSEPK	engB	Probable GTP-binding protein EngB	27.6442	27.0718	26.669	25.9459	29.296	28.9509	29.0164	28.8704
TRPB_PSEPK	trpB	Tryptophan synthase beta chain	28.2856	28.0285	27.7754	27.4513	30.5012	30.2416	30.4435	30.2789
TRPA_PSEPK	trpA	Tryptophan synthase alpha chain	29.0763	28.4079	29.533	29.1413	29.884	29.3089	29.8803	29.8436
HEM6_PSEPK	hemF	Oxygen-dependent coproporphyrinogen-III oxidase	27.2912	27.7039	27.063	27.1736	27.1698	26.5677	26.3807	26.3241
DEF1_PSEPK	def1	Peptide deformylase 1	28.2889	25.438	#NUM!	26.3301	27.0848	27.4501	27.6019	26.4083
FMT_PSEPK	fmt	Methionyl-tRNA formyltransferase	27.1688	26.9171	26.7032	26.9075	28.2704	28.1648	27.6134	27.8746
SYGA_PSEPK	glyQ	Glycine--tRNA ligase alpha subunit	29.0532	29.0338	28.9724	27.3154	30.2589	30.1114	29.8181	29.7596
SYGB_PSEPK	glyS	Glycine--tRNA ligase beta subunit	30.6432	30.44	30.251	30.2395	31.3475	31.36	31.5135	31.4206
CSD_PSEPK	csdA	Probable cysteine desulfurase	24.385	23.7922	#NUM!	24.6133	25.9398	25.3576	25.1409	24.992
A0A140FVX4_PSEPK	pntAA	Pyridine nucleotide transhydrogenase subunit alpha	29.5955	29.1072	28.3161	28.983	30.4306	30.2277	29.9532	30.4594
A0A140FVZ0_PSEPK	lptD	LPS-assembly protein LptD	29.0234	28.4248	27.2403	28.0451	31.8497	31.7457	31.732	31.8998
A0A140FVZ6_PSEPK	rluD	Pseudouridine synthase	24.7538	#NUM!	24.3098	24.1189	28.1524	28.1416	27.6648	27.9649
A0A140FW22_PSEPK	prfB	Peptide chain release factor 2	29.4719	29.6253	29.1172	28.8708	30.5651	30.2829	30.5201	30.3867
A0A140FW35_PSEPK	rluC	Pseudouridine synthase	26.2362	25.8701	24.9849	25.1304	26.8898	26.1747	27.243	26.8735
A0A140FW57_PSEPK	rmf	Ribosome modulation factor	31.6877	31.1848	30.652	30.6537	32.3087	31.5053	32.832	32.5053
A0A140FW72_PSEPK	PP_5517	Uncharacterized protein	31.5318	31.3184	31.9395	31.494	27.9212	28.8144	28.4338	28.5085
A0A140FW85_PSEPK	PP_5531	Uncharacterized protein	28.9918	28.5865	28.1804	27.5017	30.593	30.2562	30.1042	30.2653
A0A140FWC7_PSEPK	PP_5576	Uncharacterized protein	29.1991	27.9522	27.7653	27.6458	29.0643	29.4363	29.5062	29.4966
A0A140FWC8_PSEPK	PP_5578	Uncharacterized protein	27.0773	26.6937	26.6483	26.3881	27.0651	27.4477	26.4793	25.827
A0A140FWD5_PSEPK	PP_5587	Uncharacterized protein	28.7792	28.8097	29.1073	28.8808	28.8362	28.6938	28.2116	28.1394
A0A140FWH0_PSEPK;tr	PP_5618	Putative Cro/CI transcriptional regulator	28.2148	27.2511	26.335	26.9991	28.0479	27.502	28.0029	28.8745
A0A140FWK0_PSEPK	PP_5648	Uncharacterized protein	26.9558	26.6686	25.8858	#NUM!	26.2502	26.5238	27.4083	27.418
A0A140FWK2_PSEPK	pydB	D-hydantoinase/dihydropyrimidinase	31.5787	31.5147	31.6686	31.2916	32.5953	32.0528	32.1095	32.0465
A0A140FWL3_PSEPK	PP_5661	Putative lipoprotein	31.9322	32.0312	31.2132	31.1397	32.8937	32.8302	33.0832	33.0918
A0A140FWP7_PSEPK	rluB	Pseudouridine synthase	23.531	23.2723	24.062	#NUM!	29.7016	29.3329	29.3918	28.9796
A0A140FWQ2_PSEPK	PP_5700	Uncharacterized protein	25.9275	#NUM!	26.0474	25.9638	24.7065	23.9459	25.4169	25.5281
A0A140FWR3_PSEPK	PP_5710	Uncharacterized protein	26.4015	26.8693	26.2726	26.892	26.2199	26.5296	26.1607	26.5725
A0A140FWS3_PSEPK	ahcY	Adenosylhomocysteinase	33.843	33.2498	33.6034	33.5163	33.9741	33.9346	33.7434	33.9834
A0A140FWU0_PSEPK	PP_5737	Uncharacterized protein	29.22	29.2831	28.8593	28.8501	30.6841	30.46	30.5842	30.6587
Q877U6_PSEPK	PP_1157	Acetolactate synthase	28.6202	28.418	28.194	27.8269	30.4002	29.8829	30.3502	30.1214
Q88BY9_PSEPK	PP_5395	DUF43 domain-containing protein	31.6197	31.5882	31.5613	31.3215	32.8101	32.4457	32.38	32.5513
Q88BZ1_PSEPK	PP_5392	Uncharacterized protein	33.8126	34.0443	33.5375	33.8329	33.0229	32.6721	33.0208	33.4187
Q88BZ2_PSEPK	PP_5391	Uncharacterized protein	31.8932	31.4289	31.2064	31.5247	34.1507	33.7389	34.0844	34.3453
Q88BZ4_PSEPK	PP_5389	Uncharacterized protein	25.3787	24.8118	25.6105	24.7664	28.0586	29.128	29.1567	29.0062
Q88C01_PSEPK	PP_5382	Putative exported protein	#NUM!	26.6231	27.5847	26.9557	26.9255	27.4888	27.2655	27.3768
Q88C03_PSEPK	copA-II	Copper resistance protein A	28.3003	28.4217	28.8675	28.7471	28.102	27.9749	28.6384	27.5083
Q88C04_PSEPK	copB-II	Copper resistance protein B	27.7939	27.7237	28.4164	28.5898	27.9409	27.2264	28.2772	28.1352
Q88C17_PSEPK	lpd	Dihydrolipoyl dehydrogenase	29.4451	29.7986	29.0833	29.3437	29.9524	29.6246	29.4617	29.9022
Q88C18_PSEPK	PP_5365	Putative fatty acid methyltransferase	28.2812	27.8943	28.1106	27.6235	29.1182	28.8593	28.8692	29.175
Q88C22_PSEPK;tr	PP_5361	47 kDa protein	27.3944	26.8381	26.5411	26.773	30.6679	30.135	30.2729	30.451
Q88C36_PSEPK	pycA	Pyruvate carboxylase subunit A	31.5051	30.7852	30.778	30.6264	31.2902	30.8963	31.3011	31.2255
Q88C37_PSEPK	pycB	Pyruvate carboxylase subunit B	31.5805	30.9976	31.2416	30.848	32.8284	32.1689	32.5692	32.4068
Q88C38_PSEPK	PP_5345	Acetyltransferase, GNAT family	26.8463	26.8997	26.1332	#NUM!	28.4886	27.5781	27.6544	27.1698
Q88C42_PSEPK	potF-IV	Putrescine-binding periplasmic protein	28.8399	29.5027	28.2593	28.9684	28.4828	28.4767	26.5826	27.3529
Q88C43_PSEPK	aphA	Acetylpolyamine aminohydrolase	24.3041	24.3637	25.0227	#NUM!	26.7439	25.4278	25.7965	25.5747
Q88C45_PSEPK	aspA	Aspartate ammonia-lyase	28.0612	27.0051	27.6128	27.5746	28.4509	28.2647	28.3595	28.1012
Q88C47_PSEPK	purE	N5-carboxyaminoimidazole ribonucleotide mutase	26.0805	#NUM!	26.1958	26.3266	30.2526	30.1193	30.3506	30.0044
Q88C48_PSEPK	purK	N5-carboxyaminoimidazole ribonucleotide synthase	28.2522	27.8476	27.5168	27.4419	28.5921	28.451	28.2645	29.0649
Q88C51_PSEPK	PP_5332	Putative glucose-6-phosphate 1-epimerase	26.4921	25.6023	25.3141	26.3384	28.6031	28.29	28.9228	28.9928
Q88C54_PSEPK	PP_5329	Phosphate-binding protein	29.647	29.7906	29.2462	29.9828	28.3229	28.1631	28.3563	28.3971
Q88C58_PSEPK	phoU	Phosphate-specific transport system accessory protein PhoU	26.3083	26.3506	25.5009	25.8018	26.1562	26.3244	27.0847	27.726
Q88C64_PSEPK	PP_5319	Uncharacterized protein	25.9748	26.8679	26.4248	26.8558	30.0247	29.6498	29.718	30.0602
Q88C70_PSEPK	hupA	DNA-binding protein HU-alpha	32.6735	32.386	32.0241	32.1406	32.4339	31.9915	32.1198	32.4567
Q88C72_PSEPK	PP_5311	Putative signal transduction protein	27.2162	25.9042	24.8721	26.2481	27.9493	26.9708	26.4075	29.0019
Q88C75_PSEPK	tonB	Protein TonB	31.2335	30.3681	30.1348	30.4144	30.6105	30.4898	29.9452	30.1325
Q88C76_PSEPK	exbD	Biopolymer transport protein ExbD	25.1656	25.0166	25.5554	25.2382	27.8478	27.3658	26.8693	26.8201
Q88C77_PSEPK	exbB	Biopolymer transport protein ExbB	27.2593	24.4141	28.3136	27.7332	27.7747	26.6672	27.2073	26.9037
Q88C78_PSEPK	PP_5305	Epimerase/dehydratase-related protein	26.2655	25.2781	25.12	24.6358	28.3181	28.2761	28.4835	28.4822
Q88C80_PSEPK	ridA	Aminoacrylate/iminopropionate hydrolase/deaminase	30.4814	29.4924	30.2787	30.1109	32.3033	31.9616	32.7401	32.2406
Q88C83_PSEPK	PP_5300	Transcriptional regulator, LysR family	25.0585	24.5851	#NUM!	24.0631	24.9291	#NUM!	24.8444	26.1221
Q88C88_PSEPK	PP_5295	Uncharacterized protein	26.5377	25.6613	26.7858	26.2828	30.6016	30.8464	30.1136	30.4035
Q88C91_PSEPK	PP_5292	Exodeoxyribonuclease III. (catabolite repression control protein,crc)	29.5977	29.1895	28.6171	28.6297	29.0835	29.2288	29.4534	29.0671
Q88C98_PSEPK	dppA-IV	Periplasmic dipeptide transport protein	30.6994	30.8502	30.541	30.7257	30.0897	30.2195	29.6448	29.9562
Q88CA3_PSEPK	kauB	4-guanidinobutyraldehyde dehydrogenase	30.3292	29.9261	30.5957	30.3346	30.4055	29.886	30.3791	30.3738
Q88CA8_PSEPK	PP_5273	Putative Oxidoreductase	26.5591	25.6526	25.1733	25.3546	27.6754	27.8845	27.6685	27.2094
Q88CB0_PSEPK	lrp	DNA-binding transcriptional dual regulator, leucine-binding	25.6828	25.8836	26.4694	25.9541	27.3974	28	27.0419	27.9279
Q88CB4_PSEPK	PP_5267	Putative cytochrome c5	29.1463	28.5529	28.6664	28.628	30.365	30.4885	30.4109	30.3656
Q88CC3_PSEPK	amaB	Aldehyde dehydrogenase (NAD(+))	32.0525	31.5531	31.702	31.692	31.0569	30.9316	30.8816	30.9556
Q88CD3_PSEPK	ycaC-III	Putative hydrolase	25.1377	25.5101	#NUM!	25.1283	26.2335	26.3698	#NUM!	26.2994
Q88CE6_PSEPK	ubiK	Ubiquinone biosynthesis accessory factor UbiK	28.0686	26.2305	26.4409	26.4072	28.6885	28.7524	28.8322	29.3836
Q88CE7_PSEPK	glnK	Activator of NRII(GlnL/NtrB) phosphatase	30.8157	30.803	30.978	30.9414	32.3325	32.2332	32.1687	31.991
Q88CF0_PSEPK	had	Putative (S)-2-haloacid dehalogenase	26.4951	26.1815	25.2128	26.0805	27.556	27.4067	27.631	27.9637
Q88CF4_PSEPK	lysA-II	Diaminopimelate decarboxylase	26.5378	26.3186	26.5796	26.5785	27.7862	27.0136	27.4692	28.7304
Q88CF5_PSEPK	PP_5226	Lipoprotein, Lppl family	26.3092	28.4268	27.6124	27.6881	26.004	27.1709	26.8046	26.8351
Q88CG1_PSEPK	elbB	Glyoxalase	29.0181	28.7838	28.3748	28.7433	30.2455	30.3242	29.9453	30.2109
Q88CG5_PSEPK	ppx	Exopolyphosphatase	28.5328	26.9209	27.2778	27.8163	30.7712	30.6986	29.9644	30.4993
Q88CG6_PSEPK	trxA	Thioredoxin	28.316	28.1412	28.9498	29.1574	31.6617	31.8837	32.1707	32.0478
Q88CG7_PSEPK	rho	Transcription termination factor Rho	31.4817	31.2768	31.1126	30.9033	31.9608	31.8905	31.5917	31.7331
Q88CH1_PSEPK	PP_5210	Alcohol dehydrogenase, zinc-containing	28.3272	28.4229	27.1805	27.0388	28.7358	28.5559	29.0167	29.3935
Q88CH9_PSEPK	PP_5202	Cell division protein ZapA	27.493	26.8598	#NUM!	27.0431	28.6603	28.8149	28.5761	28.6641
Q88CI1_PSEPK	pepP	Proline aminopeptidase P II	27.0283	26.5882	25.5743	25.4876	28.9623	28.3714	28.6289	28.5804
Q88CI4_PSEPK	visC	Putative oxidoreductase involved in anerobic synthesis of ubiquinone, FAD/NAD(P)-binding domain	26.4622	27.5054	24.3324	25.152	27.677	27.7826	27.691	28.1296
Q88CI5_PSEPK	fbpA	Putative iron(III)|iron ABC transporter, periplasmic iron-binding protein	31.5292	31.5035	31.4425	31.3551	29.6716	29.0445	29.2417	29.369
Q88CJ4_PSEPK	ygiF	Putative thiamine triphosphatase	26.8881	26.0972	25.0644	25.9319	29.1444	28.7294	28.6099	28.7927
Q88CJ6_PSEPK	spuI	Glutamylpolyamine synthetase	27.8954	27.7163	26.917	26.0864	29.4429	29.5683	29.7879	28.8702
Q88CJ7_PSEPK	spuB	Glutamylpolyamine synthetase	27.6693	26.3248	23.7316	25.5061	29.2776	29.5187	29.0401	29.2306
Q88CJ8_PSEPK;tr	spuC-II	Polyamine:pyruvate transaminase	26.3324	#NUM!	24.4532	25.7851	29.058	28.2093	28.7628	27.4758
Q88CJ9_PSEPK	spuD	Spermidine/putrescine ABC transporter-periplasmic subunit	34.7813	34.7384	34.2069	34.382	33.9298	33.5183	33.8945	33.6305
Q88CK0_PSEPK	spuE	Spermidine/putrescine ABC transporter-periplasmic subunit	31.359	31.6762	31.8009	31.647	30.6325	30.8351	30.4792	30.7105
Q88CK9_PSEPK	sbp-II	Sulfate ABC transporter	32.7383	33.2923	32.4227	32.8597	30.2893	30.1812	30.4028	30.3666
Q88CL5_PSEPK	plpB	NLPA lipoprotein	32.0107	31.9319	32.1032	31.7973	29.3824	29.2936	29.5849	29.3246
Q88CL7_PSEPK	maa	Maltose acetyltransferase	24.3701	26.4163	#NUM!	24.1282	26.3198	25.5805	25.9197	25.8318
Q88CM0_PSEPK	PP_5160	DUF2059 domain-containing protein	27.094	26.2028	27.7584	27.1589	26.7376	26.3659	26.2772	26.2543
Q88CM3_PSEPK	PP_5157	Uncharacterized protein	28.7209	28.3873	27.2597	27.6333	27.4157	27.0823	27.4418	27.5759
Q88CM4_PSEPK	PP_5156	DUF4399 domain-containing protein	30.4666	29.9542	30.5909	29.7952	30.8241	30.8924	31.0318	30.5133
Q88CM5_PSEPK	serA	2-oxoglutarate reductase	31.0696	31.4526	31.0202	31.2344	32.0568	32.2669	32.2189	32.4145
Q88CM6_PSEPK	PP_5154	Putative Oxidoreductase, FAD-binding	26.827	26.1894	25.7445	26.4452	27.4369	28.3383	27.943	26.8034
Q88CM7_PSEPK	ycgM	Putative isomerase/hydrolase	26.3821	26.1706	#NUM!	26.4845	28.1803	28.1828	29.1151	28.2818
Q88CN1_PSEPK	ilvA-II	L-threonine dehydratase	26.1391	25.8571	25.2466	25.5314	27.6752	27.852	27.5687	27.1235
Q88CN5_PSEPK	ptsP	Phosphoenolpyruvate--protein phosphotransferase	30.3116	29.8476	29.8576	29.8561	30.7734	30.6035	30.7108	30.8718
Q88CP6_PSEPK	PP_5134	G domain-containing protein	24.8563	#NUM!	24.9621	24.7155	25.5077	25.1957	24.7569	25.4505
Q88CQ0_PSEPK	pchP	Phosphoethanolamine/phosphocholine phosphatase	26.017	25.1871	25.2659	25.428	26.209	25.219	25.917	25.7461
Q88CQ3_PSEPK	rlmI	Ribosomal RNA large subunit methyltransferase I	27.4331	25.9258	25.8263	26.0504	30.0316	28.8922	29.2519	29.597
Q88CR2_PSEPK	sseA	Putative 3-mercaptopyruvate sulfurtransferase	29.3773	29.2771	28.8065	29.5628	30.2696	30.0576	30.3199	30.3587
Q88CR7_PSEPK	PP_5113	Predicted Zn-dependent peptidases	28.1044	28.2776	28.7256	27.8014	29.0808	29.4391	29.1019	29.3535
Q88CR8_PSEPK	PP_5112	Putative processin peptidase	28.3653	28.3726	28.4715	28.3229	28.5641	28.6525	28.3081	28.3258
Q88CR9_PSEPK	ftsY	Signal recognition particle receptor FtsY	28.5975	28.9357	27.7085	27.821	29.3656	28.7234	29.032	29.4436
Q88CT1_PSEPK	PP_5099	DUF4426 domain-containing protein	30.3222	30.771	30.6618	31.0098	30.4617	30.4494	30.3366	30.8804
Q88CT2_PSEPK	metW	Methionine biosynthesis protein MetW	26.0165	25.4761	#NUM!	25.7494	27.2495	26.6137	27.2396	27.3148
Q88CT5_PSEPK	proI	Pyrroline-5-carboxylate reductase	29.4674	29.6679	29.8374	29.3876	29.7089	29.7902	29.4119	29.4619
Q88CT6_PSEPK	PP_5094	Pyridoxal phosphate homeostasis protein	26.4906	26.7412	25.7922	26.0511	27.1557	26.1999	27.7585	27.4525
Q88CU0_PSEPK	PP_5090	Putative cell division protein	24.4181	#NUM!	24.8452	24.9328	29.1291	28.6094	29.0072	27.7489
Q88CU4_PSEPK	PP_5086	Putative nuclease (SNase domain protein)	28.3583	27.2206	27.1023	27.4369	25.3013	24.9608	26.2863	25.951
Q88CU5_PSEPK	maeB	Malic enzyme B	33.3996	32.7907	33.3422	33.1408	33.541	33.6704	33.6321	33.7629
Q88CV3_PSEPK	PP_5077	SPOR domain-containing protein	27.2982	25.6626	25.6436	26.0103	24.8184	23.8414	24.6068	24.1135
Q88CV4_PSEPK	gltB	L-glutamate synthase(NADPH) alpha subunit	30.0289	29.6625	29.8334	29.4632	31.2921	31.0952	31.0403	31.2019
Q88CV5_PSEPK	gltD	Glutamate synthase (NADPH) beta subunit	25.9671	26.4247	26.4019	25.2795	28.6668	28.8014	28.79	29.2003
Q88CW1_PSEPK	trxC	Thioredoxin 2	25.2375	#NUM!	24.8389	25.8525	25.0146	24.8539	25.1663	25.688
Q88CX2_PSEPK	ctpA	Carboxy-terminal-processing protease	31.0432	30.8553	30.5936	30.7386	30.7936	30.6137	30.5166	30.6385
Q88CX3_PSEPK	PP_5057	Peptidase, M23/M37 family	25.6451	25.4075	24.9554	25.2446	27.0754	27.3441	26.9197	27.5728
Q88CY3_PSEPK	glnA	Glutamine synthetase	33.0429	32.8677	32.3389	32.8874	34.0235	34.0284	33.8063	33.6195
Q88CY5_PSEPK	typA	50S ribosomal subunit assembly factor BipA	31.2797	31.0569	31.0047	30.6467	32.4732	32.6946	32.2743	32.4502
Q88CY8_PSEPK	glgP	Alpha-1,4 glucan phosphorylase	31.69	31.6074	31.2146	31.4475	32.4883	32.0841	32.254	32.3416
Q88CZ0_PSEPK	PP_5039	Uncharacterized protein	27.9759	27.6903	27.7354	27.9725	29.1612	29.3572	28.3287	28.6851
Q88CZ3_PSEPK	hutF	Probable formiminoglutamate deiminase	25.8074	26.1046	24.9924	26.3189	25.7521	#NUM!	25.0366	25.618
Q88CZ4_PSEPK	hutC	Histidine utilization repressor	25.677	25.6412	#NUM!	25.3997	25.7681	26.4827	26.0951	27.4182
Q88CZ5_PSEPK	PP_5034	Uncharacterized 21.2 kDa protein in hutC 3region	25.0184	25.9939	#NUM!	24.6636	25.8937	26.0456	26.2319	26.2092
Q88D01_PSEPK	pip	Proline iminopeptidase	28.8712	28.8812	28.8691	29.0519	30.7891	30.1319	30.2134	29.8486
Q88D05_PSEPK	PP_5024	Amino acid ABC transporter, periplasmic amino acid-binding protein	30.3216	31.3583	30.3317	30.7504	30.292	30.4383	30.9161	30.8527
Q88D07_PSEPK	glnQ	Glutamine transport ATP-binding protein GlnQ	24.5154	#NUM!	25.1381	24.9605	24.8533	26.6933	26.5077	25.8306
Q88D20_PSEPK	PP_5008	Poly granule-associated protein	32.1867	31.5542	31.9242	31.6433	35.361	34.8526	34.3828	34.6357
Q88D21_PSEPK	PP_5007	Polyhydroxyalkanoate granule-associated protein GA2	32.2995	31.3985	31.6903	31.2736	35.8979	35.9074	35.8548	35.7523
Q88D23_PSEPK	phaC-II	Poly(3-hydroxyalkanoate) polymerase 2	25.3483	25.4581	25.092	23.7898	30.9085	31.0047	30.8732	31.3831
Q88D25_PSEPK	phaA	Poly(3-hydroxyalkanoate) polymerase 1	29.4801	29.04	28.0548	27.9286	32.7535	33.0699	32.6929	32.6731
Q88D29_PSEPK	pyrC	Dihydroorotase-like protein	25.9125	26.1187	26.6684	24.2914	29.7542	29.6117	29.2348	29.4984
Q88D31_PSEPK	pyrR	Pyrimidine operon regulatory protein/uracil phosphoribosyltransferase	27.1298	27.1733	27.2489	26.6939	27.7031	27.6352	28.1182	27.7334
Q88D44_PSEPK	bioA	Adenosylmethionine-8-amino-7-oxononanoate aminotransferase	26.2179	26.8467	27.0956	26.1194	27.9191	27.0746	27.6077	27.6134
Q88D45_PSEPK	PP_4983	Putative amine oxidase	30.032	29.2904	30.1179	29.0714	22.6235	#NUM!	23.2366	23.7961
Q88D51_PSEPK	metF	Methylenetetrahydrofolate reductase	29.0862	28.8022	28.752	28.3068	30.1864	29.2743	30.032	30.0861
Q88D52_PSEPK	PP_4975	Long-chain acyl-CoA thioester hydrolase family protein	28.2511	26.9342	28.3541	27.7246	28.7232	27.5395	28.6053	28.757
Q88D58_PSEPK	PP_4969	Uncharacterized protein	29.5652	29.7356	30.3132	29.6206	29.5556	29.2446	29.3991	29.6441
Q88D62_PSEPK	tktA	Transketolase	32.0934	31.9394	32.0288	31.9695	32.619	32.792	32.5574	32.4275
Q88D63_PSEPK	epd	D-erythrose 4-phosphate dehydrogenase	25.1246	26.5336	25.2394	26.2547	27.2644	28.5098	26.6227	27.1032
Q88D67_PSEPK	fba	Fructose-1,6-bisphosphate aldolase	31.8025	31.4086	31.6827	31.6134	32.4605	32.1905	32.3792	32.1947
Q88D80_PSEPK	putA	Bifunctional protein PutA	29.3537	29.2373	28.8548	28.8803	31.3695	31.3768	31.0996	31.2186
Q88D82_PSEPK	rlmJ	Ribosomal RNA large subunit methyltransferase J	26.4422	24.5799	25.3511	#NUM!	27.2977	27.0132	26.1825	25.8735
Q88D83_PSEPK	PP_4944	Carbamoyltransferase	25.63	24.2189	#NUM!	24.6736	30.9269	30.4814	30.7933	30.6998
Q88D95_PSEPK	PP_4932	Putative D-arabinose 1-dehydrogenase	25.2811	25.2356	#NUM!	25.7559	26.649	26.7728	26.6294	27.4582
Q88D96_PSEPK	PP_4931	DAO domain-containing protein	28.8301	28.4239	28.4404	28.7277	29.2772	28.9157	29.5179	29.5683
Q88DA4_PSEPK	PP_4923	Outer membrane efflux protein	28.6843	28.457	27.9711	28.0271	31.3358	31.106	31.2843	31.5971
Q88DA7_PSEPK	PP_4920	Putative Lipoprotein	28.3084	29.6611	29.0408	28.8941	26.2395	26.177	26.0599	#NUM!
Q88DB8_PSEPK	serB	O-phosphoserine phosphohydrolase	26.9661	27.0721	27.6439	27.6343	29.1265	28.3733	28.5416	28.7563
Q88DD5_PSEPK	hflK	Protein HflK	25.5085	24.5869	#NUM!	25.6342	32.6248	32.4594	32.8721	32.885
Q88DD6_PSEPK	hflC	Protein HflC	25.0239	#NUM!	24.9658	23.4849	32.6403	32.4134	32.2129	32.2043
Q88DE5_PSEPK	PP_4881	Putative Iron ABC transporter, periplasmic iron-binding protein	32.1005	32.7284	32.0086	32.2012	31.5611	31.3419	31.8685	31.6073
Q88DE6_PSEPK	rnr	Ribonuclease R	25.7857	25.2049	24.7407	#NUM!	31.5117	31.3585	31.6291	31.3254
Q88DF5_PSEPK	PP_4870	Azurin	33.3153	33.2334	34.1108	33.4562	34.6041	34.0472	34.4978	34.111
Q88DF8_PSEPK	PP_4867	Branched-chain amino acid ABC transporter, periplasmic amino acid-binding protein (BraC-like)	33.9707	34.1962	33.8094	33.9699	33.5771	33.4881	33.8439	33.9142
Q88DG3_PSEPK	ydfG	3-hydroxy acid dehydrogenase, NADP-dependent / malonic semialdehyde reductase	29.2896	29.112	28.0741	28.8837	30.3485	29.8293	30.1971	30.4589
Q88DH4_PSEPK	PP_4851	Phosphate starvation-inducible protein, PSIF	27.0003	#NUM!	26.4193	26.8898	28.1629	#NUM!	27.7571	27.85
Q88DI7_PSEPK	oprC	Outer membrane copper receptor OprC	33.0315	32.7678	31.661	32.3109	31.2376	31.4778	29.8462	30.5855
Q88DI9_PSEPK	PP_4836	Uncharacterized protein	32.4398	32.2125	31.5439	32.1344	33.0562	32.6344	31.2967	32.105
Q88DK8_PSEPK	PP_4817	MaoC domain protein	29.7773	29.9781	29.6751	29.4597	31.2837	31.02	31.0462	30.6561
Q88DL3_PSEPK	PP_4812	Putative 3-methyladenine DNA glycosylase	26.4259	26.3679	25.6001	#NUM!	23.9368	#NUM!	25.8768	24.831
Q88DM2_PSEPK	dacA	Serine-type D-Ala-D-Ala carboxypeptidase	28.7283	27.7122	25.7283	28.8211	30.7656	31.0778	31.4935	31.7191
Q88DM7_PSEPK	PP_4798	Putative Membrane-bound lytic murein transglycosylase	28.8541	28.3564	27.3594	28.5339	29.2009	29.0253	29.239	29.1215
Q88DN0_PSEPK	lptE	LPS-assembly lipoprotein LptE	30.7937	30.3783	30.5301	30.6875	31.1468	30.9712	30.718	30.9584
Q88DN5_PSEPK	corC	Heat shock protein, Co2+ and Mg2+ efflux protein	25.2127	#NUM!	24.6981	24.7128	28.4371	29.0447	28.3891	28.5703
Q88DP2_PSEPK	thiD	Phosphomethylpyrimidine kinase	23.1946	24.066	#NUM!	25.8199	27.5987	27.7881	26.9813	27.3927
Q88DP4_PSEPK	PP_4780	Putative Acyl-CoA dehydrogenase	26.5029	26.2245	25.0175	25.8577	29.2498	27.7899	28.5852	28.975
Q88DP5_PSEPK	amn	AMP nucleosidase	28.39	28.5906	28.7544	28.3339	29.987	29.3861	28.9624	28.8214
Q88DP7_PSEPK	PP_4776	AsnC family transcriptional regulator	28.4229	28.6335	28.5319	27.9086	28.4377	28.6704	28.1983	27.6325
Q88DR1_PSEPK	tesB	Acyl-CoA thioesterase II	25.972	26.3714	26.4297	25.4567	27.9263	28.6362	29.1418	27.8201
Q88DR3_PSEPK	PP_4760	Alcohol dehydrogenase, zinc-containing	30.6819	30.4335	30.0432	30.4933	31.5129	31.2511	31.1344	30.8062
Q88DS8_PSEPK	hsdM	Site-specific DNA-methyltransferase (adenine-specific)	24.7718	23.685	#NUM!	25.1864	28.1456	27.3921	26.8489	26.3362
Q88DT8_PSEPK	bamE	Outer membrane protein assembly factor BamE	25.4281	26.0893	25.2207	#NUM!	29.3065	28.6211	28.6474	28.2875
Q88DT9_PSEPK	fur	Ferric uptake regulation protein	29.7089	29.2643	29.6964	30.0467	31.5127	31.1094	30.9646	31.1358
Q88DU9_PSEPK	PP_4720	Putative RNA binding protein	28.2521	28.3141	29.2583	29.3658	30.0404	30.1657	29.6021	29.0751
Q88DV1_PSEPK	ftsH	ATP-dependent zinc metalloprotease FtsH	23.6815	#NUM!	23.4299	24.9646	30.7599	30.5935	30.6185	30.7518
Q88DV2_PSEPK	folP	Dihydropteroate synthase	25.5064	24.924	#NUM!	25.6121	27.7396	27.3122	27.2784	25.8962
Q88DV6_PSEPK	nusA	Transcription termination/antitermination protein NusA	31.6919	31.8809	31.8971	31.8578	32.0629	32.1956	32.1947	32.2872
Q88DW1_PSEPK	PP_4707	OsmY-related protein	25.0901	25.5404	#NUM!	25.2574	28.6645	26.9787	27.6176	26.8374
Q88DX1_PSEPK	pcnB	Poly(A) polymerase I	27.2611	26.4045	26.2469	25.9559	29.7387	29.8579	29.4559	29.6236
Q88DX2_PSEPK	PP_4696	Nitrogen regulation protein NR(I)	26.9772	27.0633	26.5842	26.9913	28.3237	28.5431	28.5193	29.1475
Q88DX5_PSEPK	dksA	RNA polymerase-binding transcription factor DksA	27.8027	27.9731	26.2042	27.8357	30.0572	29.3036	29.5029	28.6207
Q88DX9_PSEPK	PP_4689	Heme/hemin ABC transporter, periplasmic heme/hemin-binding protein	30.4716	30.9621	30.5328	30.8844	30.8575	30.7821	30.6939	30.8075
Q88DY3_PSEPK	PP_4685	TfoX	28.7971	28.3342	28.0404	28.7769	28.9008	29.3709	29.1736	28.8522
Q88DY4_PSEPK	PP_4684	APH domain-containing protein	28.2634	28.3049	27.3037	28.4944	30.7715	30.9499	30.9428	31.0532
Q88DY8_PSEPK	ilvI	Acetolactate synthase	29.4158	29.0043	29.347	28.9358	31.752	31.8033	31.4618	31.6682
Q88DY9_PSEPK	ilvH	Acetolactate synthase	30.1484	30.1122	29.8256	29.8335	29.9492	30.225	29.7852	30.0242
Q88DZ9_PSEPK	PP_4669	OmpA family protein	28.4436	29.0521	29.2392	28.4739	25.6669	25.6646	26.1374	26.0505
Q88E01_PSEPK	mmsA-II	Methylmalonate-semialdehyde dehydrogenase	30.1553	30.0714	29.6446	29.9327	30.9595	31.3457	31.1937	31.2746
Q88E02_PSEPK	mmsB	3-hydroxyisobutyrate dehydrogenase	29.0604	29.1128	28.8083	28.4916	30.3474	30.4157	30.4375	30.6312
Q88E09_PSEPK	ggt	Glutathione hydrolase proenzyme	30.8115	30.5237	30.0284	30.4797	30.4437	29.8473	30.1554	30.2045
Q88E17_PSEPK	cioA	Ubiquinol oxidase subunit I, cyanide insensitive	25.4915	#NUM!	25.6979	25.1369	31.2922	31.5198	31.2583	31.3189
Q88E18_PSEPK	cioB	Ubiquinol oxidase subunit II, cyanide insensitive	26.3405	26.057	26.1428	#NUM!	29.8963	30.1672	28.3435	28.9932
Q88E22_PSEPK	fpr-II	Ferredoxin--NADP reductase	27.1368	26.4773	27.0425	26.9532	28.7282	27.6644	28.0495	27.9707
Q88E27_PSEPK	yjiY	Putative transporter	#NUM!	24.3592	24.0629	24.4221	31.3306	31.623	31.4407	31.4092
Q88E29_PSEPK	zinU	p-loop guanosine triphosphatase-dependent zinc chaperone	25.957	25.522	24.4859	#NUM!	28.1429	28.15	28.6398	26.9388
Q88E32_PSEPK	yqeF	Acetyl-CoA acetyltransferase	28.0969	27.8834	24.0226	27.4832	29.4455	29.7032	28.95	29.7378
Q88E35_PSEPK	PP_4633	DUF1244 domain-containing protein	27.3224	27.0269	#NUM!	27.3811	28.3199	28.0775	28.4829	28.8328
Q88E48_PSEPK	hmgB	Fumarylacetoacetase	29.0884	28.9458	29.7856	29.4584	29.3114	28.6726	28.9793	28.9022
Q88E49_PSEPK	hmgC	Maleylacetoacetate isomerase	27.193	27.649	26.0637	25.4958	26.7919	27.3246	26.2891	26.8002
Q88E65_PSEPK	PP_4602	Transcriptional regulator, AraC family	26.599	27.2017	#NUM!	25.6235	29.431	29.189	28.8588	29.172
Q88E72_PSEPK	PP_4594	Putative Cystathionine gamma-synthase	27.6315	26.8822	27.4136	26.7645	27.8399	28.3588	27.9264	27.6132
Q88E73_PSEPK	PP_4593	Uncharacterized protein	26.4945	26.0908	26.357	26.4708	30.0566	29.7566	30.6641	30.9743
Q88E75_PSEPK	rnd	Ribonuclease D	27.9581	27.2625	27.0161	26.9388	28.0468	28.1078	28.1463	27.7125
Q88E80_PSEPK	PP_4586	Uncharacterized protein	26.5054	25.7245	#NUM!	24.4244	28.0192	27.9376	27.6596	26.7944
Q88E93_PSEPK	PP_4573	ATPase, AAA family	26.6764	26.9163	26.9415	26.4431	29.9045	29.1281	28.9918	29.7321
Q88E95_PSEPK	cysK	Cysteine synthase	31.8284	31.5126	31.148	31.4212	32.1201	32.1109	31.8235	31.9666
Q88E96_PSEPK	PP_4570	Asp	25.1565	24.9763	#NUM!	26.2227	28.5273	28.4932	28.0966	28.0936
Q88EA3_PSEPK	PP_4563	Uncharacterized protein	26.2634	26.1366	#NUM!	25.9234	26.0394	25.858	26.2048	26.1786
Q88EB4_PSEPK	PP_4552	MaoC-like domain-containing protein	28.6077	28.9676	28.547	28.8233	29.3998	29.0706	28.8428	29.0043
Q88EB6_PSEPK	fadD-II	Long-chain-fatty-acid/CoA ligase	26.1846	27.5201	25.5559	26.1521	28.8617	29.423	29.0708	28.9174
Q88EB7_PSEPK	fadD-I	Long-chain-fatty-acid/CoA ligase	27.2208	28.0573	26.2246	26.974	29.4796	29.315	29.5613	29.4487
Q88EC1_PSEPK	PP_4545	Beta-ketodecanoyl-(Acyl-carrier-protein) synthase	29.8648	29.0291	29.4093	29.5856	29.9756	30.1267	29.7378	29.8679
Q88EC5_PSEPK	ppiA	Peptidyl-prolyl cis-trans isomerase	30.0095	30.4075	30.0285	30.1628	30.5197	29.7435	30.6058	30.0414
Q88EC6_PSEPK	PP_4540	Hydrolase, alpha/beta fold family	#NUM!	25.6593	25.3533	26.0429	27.0106	27.5508	25.947	26.444
Q88EC7_PSEPK	PP_4539	Transcriptional regulator, LysR family	26.1391	25.8125	#NUM!	24.4737	27.9224	26.9196	26.9308	28.3211
Q88ED3_PSEPK	srmB	ATP-dependent DEAD-box RNA helicase require for 50S ribosomal subunit biogenesis	26.5587	25.833	27.2809	26.9538	30.5849	30.2307	30.2758	30.4243
Q88EE2_PSEPK	PP_4523	Putative Agmatinase	25.1435	24.6622	#NUM!	25.598	26.0973	24.8502	24.935	25.902
Q88EE6_PSEPK	tolC	Agglutination protein	33.1557	32.9337	33.0947	33.3836	34.2311	34.0625	34.1948	34.093
Q88EE8_PSEPK	PP_4517	Uncharacterized protein	27.9987	27.5919	27.4108	27.2254	28.2093	28.3629	28.2629	27.6768
Q88EF0_PSEPK	PP_4515	Transcriptional regulator, MarR family	27.2086	27.1324	27.067	27.3002	26.5879	26.8261	27.7892	28.0969
Q88EF9_PSEPK	PP_4506	Putative NAD(P)H nitroreductase	30.2323	30.1298	30.0505	29.8434	30.4173	29.6586	29.9841	29.9056
Q88EG5_PSEPK	yciO	Putative maturation enzyme	28.7679	27.66	#NUM!	27.4721	28.2947	28.2535	27.6153	27.6734
Q88EH7_PSEPK	argT	Lysine / arginine / ornithine ABC transporter-periplasmic binding protein	33.9852	34.0011	33.7762	33.9403	31.8183	31.693	31.5949	31.839
Q88EI3_PSEPK	astA-I	Arginine N-succinyltransferase, subunit beta	28.0778	27.1383	25.9197	26.3344	29.3141	29.5259	29.37	29.671
Q88EJ2_PSEPK	PP_4470	Putative transcriptional regulator (Arc domain-containing)	28.4519	28.1486	28.0303	28.3506	28.9027	28.2681	27.1944	27.6029
Q88EK4_PSEPK	PP_4458	Putative Opine ABC transporter, periplasmic binding protein	26.8925	27.913	26.092	26.7809	26.0123	26.0429	26.0449	26.1679
Q88EL4_PSEPK	PP_4448	DUF87 domain-containing protein	31.8166	31.4638	31.3955	31.2479	32.6139	32.6657	32.3761	32.3666
Q88EL9_PSEPK	PP_4435	Uncharacterized protein	26.4067	#NUM!	26.142	26.3842	26.9784	26.8478	26.7236	24.975
Q88EM6_PSEPK	PP_4428	Amino acid ABC transporter, periplasmic amino acid-binding protein	27.581	25.154	27.2834	26.9801	27.4731	28.4845	28.4154	28.0061
Q88EN0_PSEPK	PP_4424	Uncharacterized HTH-type transcriptional regulator y4tD	25.3125	25.4098	24.7568	25.2766	25.806	24.7345	24.7773	24.4315
Q88EN3_PSEPK	PP_4421	Putative aminotransferase	29.0597	29.2591	29.405	28.777	30.1245	30.1964	30.3251	30.5656
Q88EP7_PSEPK	PP_4406	Uncharacterized protein	33.713	33.9514	34.6517	34.5088	28.2387	27.9696	28.048	27.6984
Q88EP9_PSEPK	lpdV	Dihydrolipoyl dehydrogenase	27.72	28.0398	27.1077	27.4938	27.1966	28.0069	27.7001	27.736
Q88EQ1_PSEPK	bkdAB	Branched-chain alpha-keto acid dehydrogenase complex, beta subunit	25.7711	26.2408	24.5301	24.6934	26.8341	26.8259	26.5763	27.5949
Q88EQ2_PSEPK	bkdAA	2-oxoisovalerate dehydrogenase subunit alpha	24.829	25.7838	#NUM!	24.4516	26.925	26.805	26.1411	25.4021
Q88EQ8_PSEPK	flgM	Anti-sigma-28 factor	35.0496	35.7946	36.7235	36.2888	28.0705	28.3838	28.5968	28.1066
Q88ER0_PSEPK	PP_4393	Putative chemotaxis protein	27.5729	27.3274	26.4617	27.2434	30.9673	30.1585	30.0449	30.4956
Q88ER2_PSEPK	flgB	Flagellar basal body rod protein FlgB	32.3254	32.7707	33.2775	32.9369	21.9423	24.9513	#NUM!	24.6497
Q88ER3_PSEPK	flgC	Flagellar basal-body rod protein FlgC	30.6944	31.6961	31.579	31.6739	#NUM!	23.0349	23.0227	23.9031
Q88ER4_PSEPK	flgD	Basal-body rod modification protein FlgD	34.0523	34.0274	34.4879	34.5023	27.8367	27.9842	28.2523	27.5339
Q88ER5_PSEPK	flgE	Flagellar hook protein FlgE	35.7394	36.2029	36.7766	36.5698	28.932	28.1039	28.5317	28.2666
Q88ER8_PSEPK	flgG	Flagellar basal-body rod protein FlgG	33.7614	33.7959	34.4962	34.2723	25.4701	24.1517	23.775	24.9584
Q88ES2_PSEPK	flgK	Flagellar hook-associated protein 1	37.6956	37.8416	38.3919	38.1742	30.1376	29.3627	29.2386	29.2748
Q88ES3_PSEPK	flgL	Flagellar hook-associated protein FlgL	37.7779	37.9549	38.4343	38.2731	28.7344	28.6582	28.0264	28.782
Q88ES4_PSEPK	PP_4379	Beta-ketoacyl-acyl-carrier-protein synthase I	29.0884	28.5535	28.5354	28.1361	29.6905	29.1968	29.7149	29.3777
Q88ES5_PSEPK	fliC	Flagellin	42.064	42.5644	43.0042	43.103	33.102	33.2124	33.3036	33.4141
Q88ES6_PSEPK	PP_4377	Putative Flagellin FlaG	34.9888	35.3224	35.6062	35.7839	25.2985	27.0706	25.8708	26.7652
Q88ES7_PSEPK	fliD	Flagellar hook-associated protein 2	40.1901	40.1711	40.6823	40.5636	31.3473	31.4294	30.9302	31.62
Q88ES8_PSEPK	fliS	Flagellar secretion chaperone FliS	26.7455	27.7488	27.2854	26.5896	27.5417	27.6043	27.8135	27.6669
Q88ET0_PSEPK;tr	fleQ	Transcriptional regulator FleQ	29.9925	29.3063	27.1356	28.8293	31.1571	31.1551	30.8943	30.0928
Q88ET9_PSEPK	PP_4364	Putative Anti-sigma F factor antagonist	28.7358	28.266	26.925	25.6516	31.6311	30.9937	31.7592	31.7361
Q88EU2_PSEPK	fliK	Flagellar hook-length control protein FliK	33.4799	33.7755	34.5373	33.8992	27.8685	27.4155	28.2986	27.5082
Q88EU5_PSEPK	fliM	Flagellar motor switch protein FliM	26.6362	27.0971	25.6619	25.6918	28.7531	28.8117	28.8249	28.5464
Q88EW0_PSEPK	PP_4342	Flagellar synthesis regulator, putative ATPase	28.5522	28.7365	27.8827	27.5991	30.4458	30.2205	29.7604	29.9643
Q88EW2_PSEPK	cheY	Response regulator for chemotactic signal transduction	28.4115	28.4472	27.819	27.5982	27.5711	26.9147	26.8032	27.934
Q88EX0_PSEPK	PP_4332	Chemotaxis protein CheW	27.5882	27.7123	27.4915	28.0993	31.2072	31.051	31.242	29.9989
Q88EX4_PSEPK	PP_4328	Flg	29.7925	29.5842	30.101	28.726	25.4239	24.8483	25.993	25.8653
Q88EY2_PSEPK	PP_4319	Uncharacterized protein	26.0498	26.4237	27.3778	26.5168	26.5657	26.6656	25.607	26.7874
Q88EY5_PSEPK	PP_4315	Putative enzyme	29.7933	29.8265	28.9115	29.3081	31.2141	31.1097	30.2912	29.4884
Q88EZ5_PSEPK	sbp-I	Sulfate ABC transporter	32.6064	32.9206	32.1565	32.6222	30.5099	30.5718	30.5655	30.4379
Q88F01_PSEPK	glxR	Tartronate semialdehyde reductase	26.8979	26.1627	25.8697	26.4985	28.6574	28.3026	29.0179	28.7561
Q88F02_PSEPK	hyi	Hydroxypyruvate isomerase	24.8263	25.311	24.6744	24.4359	27.502	25.4162	24.4959	24.5673
Q88F05_PSEPK	PP_4295	TetR family transcriptional regulator	26.8269	27.1588	26.3121	26.8469	27.3171	25.9227	27.4736	28.3151
Q88F18_PSEPK	guaD	Guanine deaminase	26.7391	26.5394	25.121	25.8253	27.8162	27.481	28.0131	27.8554
Q88F20_PSEPK	xdhB	Xanthine dehydrogenase subunit XdhB	25.7715	25.3471	#NUM!	24.4094	27.188	27.5623	27.0537	27.1348
Q88F22_PSEPK	PP_4277	Transcriptional regulator, GntR family	26.2743	26.3629	26.4549	26.5386	26.8137	26.5295	25.9631	26.4137
Q88F29_PSEPK	PP_4270	PBPb domain-containing protein	27.3801	27.0035	28.0671	28.1299	26.2351	26.2197	26.577	26.9167
Q88F40_PSEPK	PP_4259	Iron-sulfur cluster-binding protein	24.5096	#NUM!	25.0108	26.3772	29.0287	29.7911	29.3398	29.272
Q88F46_PSEPK	ccoP-I	Cbb3-type cytochrome c oxidase subunit	26.5104	26.3572	26.7799	25.4026	30.6033	30.7384	30.364	30.6718
Q88F48_PSEPK	ccoO-I	Cytochrome c oxidase subunit, cbb3-type	27.4381	27.4558	25.7866	26.9121	31.2231	31.1382	31.1095	31.2644
Q88F50_PSEPK	PP_4249	DLH domain-containing protein	26.7718	26.0805	25.3106	26.0249	27.77	27.3059	27.1594	27.0817
Q88F53_PSEPK	PP_4246	Periplasmic binding protein	27.7398	28.2931	27.3678	27.7096	27.3941	25.2991	25.0636	#NUM!
Q88F54_PSEPK	pvdY	Hydroxyproline acetylase	27.5088	27.0335	26.6603	27.7686	26.4172	27.5602	27.4261	27.5956
Q88F56_PSEPK	pvdL	Non-ribosomal peptide synthase (Subunit of ferribactin synthase)	29.6981	29.7563	29.8444	30.4863	23.9379	#NUM!	27.7935	28.2454
Q88F62_PSEPK	dsbG	Thiol:disulfide interchange protein	26.0569	26.7633	#NUM!	27.1676	26.8334	27.1816	27.1697	27.4484
Q88F75_PSEPK	pvdH	Diaminobutyrate-2-oxoglutarate transaminase	30.7007	30.5544	31.3963	30.3298	28.7635	29.127	28.104	28.8238
Q88F76_PSEPK	PP_4222	Putative SyrP protein	28.3122	#NUM!	28.3975	28.6402	26.6118	26.0044	26.1807	25.7544
Q88F78_PSEPK	pvdJ	Non-ribosomal peptide synthetase (Subunit of ferribactin synthase)	26.9526	26.5088	25.8579	26.2926	25.1412	25.4135	25.0357	26.4699
Q88F81_PSEPK	fpvA	Outer membrane ferripyoverdine receptor FpvA, TonB-dependent	37.5528	37.6443	37.9214	38.0217	35.9977	36.1204	35.943	36.1323
Q88F83_PSEPK	pvdO	Pyoverdine biosynthesis related protein	33.4389	33.8403	33.6145	33.8853	31.8867	31.4767	31.7939	32.331
Q88F84_PSEPK	pvdN	Pyoverdine biosynthesis related protein	32.1464	32.0495	31.925	32.0688	31.8398	31.8762	31.8425	31.9645
Q88F85_PSEPK	pvdM	Putative dipeptidase	29.9734	28.9953	28.3505	29.5435	32.4296	32.1448	32.8015	32.8987
Q88F87_PSEPK	ompQ	Outer membrane pyoverdine efflux protein	29.0506	29.3464	29.3854	29.7204	31.314	31.1121	31.3935	31.1917
Q88F96_PSEPK	etfB	Electron transfer flavoprotein subunit beta	33.4776	33.0818	33.4833	33.3209	33.5092	33.5826	33.2784	33.2445
Q88F97_PSEPK	etfA	Electron transfer flavoprotein subunit alpha	31.989	31.9892	31.9384	32.0827	33.5059	33.675	33.3263	33.5812
Q88F98_PSEPK	PP_4200	PBPb domain-containing protein	29.6138	29.8896	29.1064	29.3743	28.1297	28.118	28.2812	28.3257
Q88F99_PSEPK	PP_4199	Putative Lipoprotein	23.5664	24.3946	#NUM!	23.9205	28.6286	28.8464	28.7031	28.2508
Q88FA0_PSEPK	PP_4198	OmpA family protein	26.1754	25.192	23.988	25.2555	29.6694	29.184	29.3094	29.409
Q88FA4_PSEPK	gltA	Citrate synthase	32.826	32.5814	32.9853	32.9477	32.7638	32.5555	32.2601	32.93
Q88FA5_PSEPK	sdhC	Succinate dehydrogenase cytochrome b556 subunit	25.6926	#NUM!	25.9401	26.0488	28.7821	28.8448	28.0755	27.9423
Q88FA7_PSEPK	sdhA	Succinate dehydrogenase flavoprotein subunit	30.4108	29.6935	29.3045	29.603	32.9585	32.937	32.8004	32.9173
Q88FA8_PSEPK	sdhB	Succinate dehydrogenase iron-sulfur subunit	29.1766	28.1174	28.8639	28.5408	31.6621	31.2581	30.7376	31.3778
Q88FA9_PSEPK	sucA	Oxoglutarate dehydrogenase (succinyl-transferring)	32.117	32.4197	32.2115	32.2052	33.7034	33.6742	33.5525	33.6579
Q88FB0_PSEPK	sucB	Dihydrolipoyllysine-residue succinyltransferase component of 2-oxoglutarate dehydrogenase complex	32.2196	32.2656	31.9628	32.1767	33.4516	33.7173	33.3877	33.7701
Q88FB1_PSEPK	lpdG	Dihydrolipoyl dehydrogenase	34.3354	33.6099	33.838	33.96	34.3642	34.1581	34.3634	33.9491
Q88FB3_PSEPK	sucD	Succinate--CoA ligase [ADP-forming] subunit alpha	33.0235	32.5105	32.885	32.9839	33.8178	33.8282	34.2205	33.5114
Q88FC0_PSEPK	PP_4178	Dienelactone hydrolase family protein	29.9611	30.167	30.0328	29.2961	30.1487	30.4808	30.0996	30.038
Q88FC3_PSEPK	fabB	3-oxoacyl-[acyl-carrier-protein] synthase 1	31.4823	31.6549	31.1548	31.4052	31.2063	31.006	31.8665	32.0541
Q88FC7_PSEPK	PP_4171	Uncharacterized protein	27.874	26.0946	26.9589	26.3538	26.3705	24.6501	25.4735	25.9913
Q88FD5_PSEPK	PP_4163	Uncharacterized protein	28.6626	28.1257	28.4913	28.2009	27.5807	27.5711	27.0855	27.7777
Q88FF0_PSEPK	yejA	Microcin C transporter-periplasmic binding protein	28.6298	28.8477	28.7198	25.4147	28.1274	27.7079	28.0429	29.142
Q88FH3_PSEPK	nuoF	NADH-quinone oxidoreductase subunit F	29.1905	28.1419	28.3876	28.0827	30.1061	30.0389	29.8168	29.774
Q88FI0_PSEPK	aceA	Isocitrase	32.6755	32.3733	32.4133	32.5309	32.1524	31.5263	31.9611	31.8411
Q88FI1_PSEPK	PP_4115	Secretin	28.1621	28.3884	27.9704	27.7486	28.8815	28.2614	28.3386	29.037
Q88FJ1_PSEPK	PP_4104	Glutathione S-transferase family protein	27.4533	26.684	27.2834	27.6026	27.9683	28.5158	28.2661	28.0208
Q88FJ5_PSEPK	PP_4100	Transcriptional regulator, Cro/CI family	25.7632	25.5799	25.0264	25.3134	25.3159	25.6718	24.8888	24.8772
Q88FJ6_PSEPK	uvrY	Two-componenent system BarA/UvrY-regulatory subunit	25.5521	24.7097	#NUM!	27.268	27.5153	27.4891	27.997	25.6212
Q88FM3_PSEPK	liuC	Methylglutaconyl-CoA hydratase	26.1996	25.3172	25.2775	25.4846	27.2247	25.9829	25.892	26.7
Q88FM5_PSEPK	ivd	Isovaleryl-CoA dehydrogenase	28.2755	27.8492	27.8908	28.0228	28.8833	29.0826	28.885	28.5738
Q88FM9_PSEPK	glgE	Alpha-1,4-glucan:maltose-1-phosphate maltosyltransferase	29.4319	29.5431	27.9478	29.0322	30.8316	30.3532	31.0886	30.9751
Q88FN0_PSEPK	treSB	Maltokinase	28.2919	26.7733	24.845	25.9195	30.6855	30.6745	30.5037	30.6346
Q88FN4_PSEPK	glgX	Glycogen debranching enzyme	31.1296	31.1488	30.8333	30.8459	31.8059	31.9605	31.8878	32.038
Q88FN5_PSEPK	PP_4054	Uncharacterized protein	29.7198	26.9781	28.1927	#NUM!	32.538	32.3892	32.2442	32.441
Q88FN6_PSEPK	treY	Maltooligosyl trehalose synthase	28.3885	27.5515	27.7665	27.7482	31.0505	30.7974	30.9463	30.591
Q88FN7_PSEPK	malQ	4-alpha-glucanotransferase	29.2151	28.8401	28.8197	28.5615	31.6703	31.4836	31.1741	30.9458
Q88FN8_PSEPK	treZ	Malto-oligosyltrehalose trehalohydrolase	28.9979	26.2331	27.1197	#NUM!	29.2324	28.9353	29.4223	29.5728
Q88FP6_PSEPK	gntZ	Putative 6-phosphogluconate dehydrogenase, decarboxylating	30.8709	30.7105	30.4446	30.4589	30.2269	30.5858	31.0283	30.9429
Q88FP8_PSEPK	PP_4041	Putative glycoside hydrolase	24.4876	25.1862	24.0562	24.747	27.5666	27.5592	28.4273	27.5549
Q88FQ0_PSEPK	pydA	Dihydrothymine dehydrogenase	29.3716	29.5212	28.9869	29.7698	30.1067	29.1502	29.7997	30.0295
Q88FQ1_PSEPK	pydX	NADP-dependent dihydropyrimidine dehydrogenase subunit	29.9387	29.6541	28.4878	30.1559	30.7781	30.1651	30.8677	31.2637
Q88FQ3_PSEPK	hyuC	N-carbamoyl-beta-alanine amidohydrolase/allantoine amidohydrolase 2	30.3733	30.6037	30.6264	30.4727	31.3641	31.4876	31.2445	31.2195
Q88FQ5_PSEPK	PP_4032	Outer membrane lipoprotein Blc	25.1233	25.2477	24.3582	25.6042	28.9226	28.3509	28.4366	28.6186
Q88FQ7_PSEPK	PP_4030	Enoyl-CoA hydratase/isomerase family protein	28.5979	28.2131	27.5175	28.1607	28.8188	28.0044	28.3056	28.2851
Q88FR2_PSEPK	cpo	Non-heme chloroperoxidase	29.9195	29.9642	29.7624	29.4375	32.3878	31.8055	32.2372	32.0607
Q88FR7_PSEPK	purB	Adenylosuccinate lyase	30.6677	30.584	30.2143	30.2845	31.2196	31.8302	31.1616	31.341
Q88FS1_PSEPK	idh	Isocitrate dehydrogenase [NADP]	33.2512	33.1146	33.4116	33.4462	30.9704	31.3047	30.9454	30.8873
Q88FS2_PSEPK	icd	Isocitrate dehydrogenase [NADP]	34.8177	34.6172	34.5313	34.6485	35.2378	35.0204	35.1502	35.1605
Q88FS3_PSEPK	cspD	Cold shock-like protein CspD	28.8978	30.8515	29.131	29.6869	27.9661	27.3222	28.3517	27.7473
Q88FS5_PSEPK	clpA	ATP-dependent serine protease	27.2163	27.5622	27.7764	28.4475	28.9739	29.2064	29.1575	29.1313
Q88FT4_PSEPK	gqr	Glutathionyl-hydroquinone reductase	25.8374	25.0351	#NUM!	24.8523	26.0554	25.8881	26.3444	26.066
Q88FT9_PSEPK	tusD	Sulfur transfer protein complex, TusD subunit	25.5003	#NUM!	25.3892	25.2053	25.0503	25.0278	25.0146	26.201
Q88FU4_PSEPK	PP_3988	Uncharacterized protein	28.1205	26.4666	27.5611	26.9335	30.6414	30.4856	30.441	30.492
Q88FX3_PSEPK	PP_3954	Uncharacterized protein	32.8913	33.4475	32.9384	32.8148	31.0569	30.7512	31.1707	31.189
Q88FZ5_PSEPK	yfbS	Putative transporter	#NUM!	24.3277	25.9186	25.4145	26.1688	25.3391	24.7204	25.7236
Q88G00_PSEPK	PP_3926	Short-chain dehydrogenase	26.0351	25.4504	25.5126	25.3598	27.8879	27.3421	26.9223	27.0338
Q88G02_PSEPK	PP_3924	SCP2 domain-containing protein	26.8533	26.4215	26.9045	27.0998	28.8204	27.5944	28.0931	27.8954
Q88G22_PSEPK	PP_3904	Uncharacterized protein	26.8103	24.9213	#NUM!	25.2795	27.353	26.6169	26.2831	26.0474
Q88G73_PSEPK	PP_3852	Sialidase domain-containing protein	26.4253	25.4633	#NUM!	25.5791	24.798	25.6102	#NUM!	24.9508
Q88G86_PSEPK	adhP	Short-chain alcohol dehydrogenase	31.611	31.6857	32.1739	31.6002	30.8533	31.0064	30.6859	31.1088
Q88G91_PSEPK	PP_3834	KaiC domain-containing protein	27.4823	25.9422	26.5614	28.5337	29.2779	29.5223	27.7183	28.1541
Q88G97_PSEPK	modA	Molybdate-binding periplasmic protein	27.0501	27.2824	26.9469	27.3898	26.007	#NUM!	24.806	26.3512
Q88GA3_PSEPK	PP_3822	Cytochrome c family protein	27.0365	26.3552	27.4456	27.2296	26.9176	26.5068	26.8744	27.1998
Q88GA4_PSEPK	galU	UTP--glucose-1-phosphate uridylyltransferase	30.5801	30.3083	30.4982	30.5517	31.077	31.0721	31.5981	31.2475
Q88GA5_PSEPK	gor	Glutathione reductase	27.9878	26.1887	26.9963	26.8037	28.4913	28.2166	27.5611	27.6868
Q88GB0_PSEPK	PP_3814	Polyamine ABC transporter, periplasmic polyamine-binding protein	31.305	31.815	31.0142	31.4491	29.4877	29.725	29.9806	29.9969
Q88GB9_PSEPK	yaiW	Lipoprotein required for swarming	29.2498	29.8995	29.6972	29.8	24.787	#NUM!	24.541	24.2074
Q88GC0_PSEPK	PP_3804	Uncharacterized protein (periplasmic ferric-pyoverdine-binding protein FpvF)	29.983	29.575	29.7854	29.9894	30.8714	30.7913	31.2155	31.1669
Q88GC3_PSEPK	PP_3801	Putative Cation ABC transporter, periplasmic cation-binding protein	29.4003	29.6344	29.398	28.8268	26.8701	27.1963	26.6853	27.4587
Q88GC9_PSEPK	PP_3795	Uncharacterized protein	34.3467	34.2381	35.1433	35.1224	22.5201	22.7759	22.5473	19.7266
Q88GD0_PSEPK	pbpG	Periplasmic murein D-alanyl-D-alanine endopeptidase	28.2395	27.3431	26.7178	27.8714	22.9901	24.049	24.0517	23.9079
Q88GD4_PSEPK	dapF	Diaminopimelate epimerase	25.3836	25.2305	24.4254	24.253	26.8706	26.9792	25.3574	26.7944
Q88GE0_PSEPK	PP_3784	Uncharacterized protein	28.4232	26.5035	28.367	26.5289	27.1253	28.1583	26.8727	27.5753
Q88GE6_PSEPK	proC	Pyrroline-5-carboxylate reductase	31.4477	31.7174	31.8499	31.7498	32.269	32.5537	32.3663	32.2268
Q88GE9_PSEPK	PP_3775	Putative sarcosine oxidase	31.7347	31.7935	31.7266	31.1948	32.2123	32.3299	32.1866	32.0291
Q88GF6_PSEPK	PP_3768	Putative shikimate 5-dehydrogenase	25.8267	26.5266	#NUM!	26.5226	27.54	27.8122	27.7475	28.4351
Q88GF8_PSEPK	gloA	Lactoylglutathione lyase	28.388	27.9149	28.6811	28.2913	29.5039	29.8972	30.6552	29.704
Q88GF9_PSEPK	PP_3765	H-NS family protein MvaT	33.0607	32.9147	32.449	32.6076	33.3066	33.1718	33.4985	33.3553
Q88GG9_PSEPK	hbd	3-hydroxybutyryl-CoA dehydrogenase	28.9492	28.4886	28.1612	27.9295	29.9944	30.0666	29.701	30.0018
Q88GH0_PSEPK	bktB	Beta-ketothiolase BktB	30.66	30.7311	30.7355	30.3184	31.9474	31.5753	31.7503	31.9299
Q88GI1_PSEPK	PP_3742	Glutathione S-transferase family protein	28.2373	27.8593	27.5633	27.2555	29.3561	29.2374	29.0337	28.3653
Q88GK8_PSEPK;tr	catA-I	Catechol 1,2-dioxygenase	27.792	25.555	26.1275	24.9741	28.6247	28.0766	27.4155	27.6594
Q88GM8_PSEPK	PP_3693	Putative Transcriptional regulator MvaT, P16 subunit	26.8383	30.2818	26.513	30.9066	31.7276	32.3388	32.1337	31.2273
Q88GP0_PSEPK	PP_3680	ATPase	26.4235	26.4671	25.958	26.5524	28.44	28.6785	28.5751	27.7528
Q88GQ6_PSEPK	PP_3662	AMP nucleosidase	28.9924	28.3581	28.7001	28.3188	29.994	29.9258	29.2154	29.7316
Q88GR9_PSEPK	PP_3649	Transcriptional regulator, GntR family	26.717	26.551	26.2203	26.3437	27.3458	26.7068	28.7399	27.8221
Q88GS4_PSEPK	PP_3644	Putative Monooxygenase subunit	25.7588	25.1319	#NUM!	24.958	27.8802	27.9947	27.2583	27.8799
Q88GS9_PSEPK	PP_3639	Alkylhydroperoxidase AhpD domain protein	23.9692	24.6986	#NUM!	23.7783	24.4012	24.9023	25.3779	#NUM!
Q88GT2_PSEPK	PP_3636	Putative Sulfonate ABC transporter, periplasmic sulfonate-binding protein	28.8065	28.9997	28.6568	28.9451	26.5562	26.2763	25.9011	25.7789
Q88GT8_PSEPK	PP_3629	3-dmu-9	27.4538	27.5584	27.5595	27.7352	29.3774	29.0525	29.5325	29.3918
Q88GV5_PSEPK	PP_3612	Putative TonB-dependent receptor	27.4702	27.8428	27.9769	28.1823	25.3221	25.6646	27.0351	26.4502
Q88GV6_PSEPK	PP_3611	Uncharacterized protein	33.2774	33.1003	32.694	33.1786	32.8159	32.8805	33.0033	32.9507
Q88GX4_PSEPK	PP_3593	Amino acid ABC transporter, periplasmic binding protein	28.3558	28.5199	26.5125	28.8775	21.6463	24.748	26.1419	25.4188
Q88GX7_PSEPK	amaC	Aminotransferase	28.988	29.061	29.0085	28.961	29.8635	29.81	29.8361	29.2313
Q88GY0_PSEPK	tpx	Thiol peroxidase	27.9985	28.2898	28.7232	28.3575	31.8516	31.4447	31.6359	32.1361
Q88GY7_PSEPK	pgm	Phosphoglucomutase	27.611	28.3274	28.3625	27.674	30.0276	29.9244	29.7798	29.5206
Q88H02_PSEPK	PP_3563	SCP domain-containing protein	27.3129	26.4639	#NUM!	25.8909	27.7982	27.386	26.5943	27.5036
Q88H03_PSEPK	PP_3562	Hydrolase	#NUM!	25.535	25.9842	24.9417	24.7819	#NUM!	24.3736	24.3767
Q88H07_PSEPK	PP_3558	Putative Amino acid transporter, periplasmic amino acid-binding protein	32.5492	32.5606	31.7288	32.2872	29.9617	29.5787	30.2209	30.2973
Q88H18_PSEPK	PP_3547	Putative NAD(P)-binding oxidoreductase with NAD(P)-binding Rossmann-fold domain	28.5865	27.4245	27.6118	28.2326	28.9109	28.8686	28.7011	28.5831
Q88H30_PSEPK	PP_3535	Glutathione hydrolase proenzyme	26.7436	27.1473	25.9065	26.7339	26.7834	26.1541	26.6682	26.4047
Q88H34_PSEPK	PP_3531	START domain-containing protein	25.9383	26.0683	25.5656	25.9464	25.3712	25.1469	26.0695	25.97
Q88H35_PSEPK	allE	Putative S-ureidoglycine aminohydrolase	27.5205	27.4407	27.885	27.4756	27.5316	27.4587	28.2928	28.0271
Q88H37_PSEPK	PP_3528	Putative ABC transporter, periplasmic substrate-binding protein	29.3779	30.1507	28.7387	29.6983	23.1781	24.7539	25.4282	25.8476
Q88H48_PSEPK	PP_3517	Uncharacterized protein	26.9312	#NUM!	25.8427	25.2196	27.7828	27.1893	28.1109	27.9838
Q88H54_PSEPK	ilvE	Branched-chain-amino-acid aminotransferase	32.5741	32.4966	32.2014	32.052	32.1987	32.1775	32.1436	32.4398
Q88H57_PSEPK	cobW	Protein CobW	25.7575	27.2498	25.841	#NUM!	27.7622	28.5949	27.9824	27.7174
Q88H65_PSEPK	PP_3496	Endoribonuclease L-PSP	29.7093	29.0183	28.3564	28.4852	29.8203	29.3592	29.5659	28.8819
Q88H69_PSEPK	PP_3492	Short-chain acyl-CoA dehydrogenase	25.8981	26.6579	25.067	#NUM!	29.3274	29.0368	28.4907	28.7621
Q88H70_PSEPK	PP_3491	Enoly-coenzyme A hydratase/isomerase family protein	25.737	25.721	26.5177	#NUM!	26.3097	26.1774	26.5889	26.3773
Q88HB7_PSEPK	PP_3443	Putative glyceraldehyde-3-phosphate dehydrogenase	29.5207	29.8687	29.7682	29.2905	30.276	30.4367	30.6614	30.741
Q88HC7_PSEPK	hpd	4-hydroxyphenylpyruvate dioxygenase	29.8573	30.207	30.4223	30.4396	29.6725	29.7381	29.2375	29.1426
Q88HC9_PSEPK	PP_3431	ThiJ/PfpI family protein	31.477	32.1557	31.3826	31.7629	32.8284	32.9366	32.6267	32.3007
Q88HE4_PSEPK	gnuK	Gluconokinase	25.5519	#NUM!	27.0346	27.1483	28.0541	27.8257	27.7438	27.4912
Q88HE5_PSEPK	PP_3415	Transcriptional regulator, LacI family	25.2566	#NUM!	25.2876	25.7661	26.3051	26.0551	26.1405	25.8884
Q88HH5_PSEPK	PP_3383	Gluconate 2-dehydrogenase flavoprotein subunit	29.4198	29.4549	28.7936	28.8296	29.8971	29.8513	29.961	29.6259
Q88HI1_PSEPK	ptxD	Putative phosphonate dehydrogenase	28.8273	27.9807	28.9998	27.5734	30.7333	31.0721	30.2179	30.2159
Q88HL6_PSEPK	PP_3340	Putative TonB-dependent receptor	29.548	28.8376	24.3743	28.2267	26.7867	27.2658	24.679	25.0334
Q88HM2_PSEPK	PP_3332	Putative cytochrome c-type protein	28.3324	28.4843	26.3824	28.0674	25.8506	25.3844	24.5641	25.9996
Q88HM4_PSEPK	PP_3330	Putative Outer membrane ferric siderophore receptor	28.1009	27.7245	23.7456	27.7209	26.1746	24.9581	#NUM!	25.3749
Q88HM7_PSEPK	PP_3326	Uncharacterized protein	31.659	31.9723	31.7698	32.1966	31.871	32.1151	32.2062	32.1009
Q88HM8_PSEPK	PP_3325	Putative Outer membrane ferric siderophore receptor	35.0329	34.6694	35.0162	35.0877	33.4644	33.1962	33.3189	33.2608
Q88HN2_PSEPK	PP_3321	DUF4440 domain-containing protein	30.8796	30.9061	30.4679	30.5774	30.5468	31.0398	29.6146	29.8603
Q88HQ3_PSEPK	PP_3300	Transcriptional regulator, tetR family	25.5225	25.1706	24.9623	24.8509	25.4411	25.4369	26.1475	25.5173
Q88HR5_PSEPK	PP_3288	Universal stress protein family	28.6488	28.7183	28.8171	28.3228	29.1831	29.5342	29.6988	30.3538
Q88HV4_PSEPK	PP_3249	Putative oxidoreductase	28.8987	29.8716	29.4895	29.1823	27.904	26.8834	27.0398	27.4101
Q88HV5_PSEPK	PP_3248	Dyp-type peroxidase family protein	25.151	25.0774	25.1005	24.9922	25.1693	25.9465	24.8315	24.3183
Q88HW7_PSEPK	PP_3236	Putative Lipoprotein OprI	25.9277	25.4892	25.4501	25.6881	25.3324	26.2143	25.8895	26.3782
Q88HX1_PSEPK	PP_3232	Acetyltransferase, GNAT family	28.8168	28.546	29.533	28.8722	29.2385	29.6171	29.5385	29.8524
Q88I13_PSEPK	codA	Cytosine deaminase / isoguanine deaminase	26.3488	25.2738	27.671	26.1045	28.5274	28.8536	28.4977	28.8306
Q88I46_PSEPK	PP_3155	Putative Outer membrane ferric siderophore receptor	29.1792	28.7883	29.2096	28.9304	28.0505	28.2996	27.9378	27.6227
Q88I54_PSEPK	potF-II	Putrescine-binding periplasmic protein	29.4209	29.6404	29.5011	29.3537	27.3916	26.9503	27.1424	26.9811
Q88I55_PSEPK	PP_3146	Putative Oxidoreductase	25.1062	25.1031	25.2417	#NUM!	28.9446	28.709	#NUM!	28.8087
Q88I56_PSEPK	PP_3145	Uncharacterized protein	31.9876	31.9967	31.8821	32.1019	33.2138	33.0151	32.8524	32.8867
Q88I68_PSEPK	PP_3133	Putative Oxidoreductase	25.4516	26.582	25.3349	26.2025	26.0721	27.109	26.946	27.5292
Q88I71_PSEPK	PP_3130	Cellulase domain-containing protein	29.196	29.0238	29.2018	28.4251	29.3558	29.0138	28.4067	29.2818
Q88I72_PSEPK	galE	UDP-glucose 4-epimerase	27.6985	26.2895	26.4022	26.8045	28.6828	28.7513	28.4035	28.338
Q88I73_PSEPK	PP_3128	Putative Exopolysaccharide biosynthesis/transport protein	29.1392	27.3318	28.6066	27.3388	30.2993	30.1526	29.6818	30.5112
Q88I75_PSEPK	PP_3126	Putative polysaccharide exported protein	28.6042	28.9458	28.9077	28.7021	31.1638	31.0139	31.3861	31.1604
Q88I76_PSEPK	PP_3125	Putative transcriptional regulator (Cro/CI family)	#NUM!	26.1545	25.9183	25.7141	25.4661	25.9839	26.4195	26.4123
Q88I78_PSEPK	atoB	3-oxoadipate CoA-transferase	26.0713	#NUM!	26.7216	26.7899	26.5751	28.0138	27.0168	27.0365
Q88I79_PSEPK	atoA	3-oxoadipate CoA-transferase	26.1574	25.6401	26.1469	26.0537	26.8863	27.7388	27.1149	27.4003
Q88I91_PSEPK	PP_3108	Rhs-related protein	31.1972	31.5953	31.2852	31.4452	29.6966	28.7917	28.7372	28.3922
Q88I92_PSEPK	PP_3107	Uncharacterized protein	27.1548	27.128	#NUM!	27.4832	27.9408	27.7409	27.4801	29.4858
Q88I93_PSEPK	PP_3106	Phage	34.4919	35.2934	35.4001	34.8563	29.8352	30.0823	29.4339	30.1563
Q88I95_PSEPK	PP_3104	Uncharacterized protein	31.2454	32.2091	32.5306	32.1812	25.6744	26.03	26.5281	26.5494
Q88I99_PSEPK	PP_3100	Uncharacterized protein	29.3906	28.9913	28.2023	29.0357	28.6142	28.9918	28.1045	29.0907
Q88IA0_PSEPK	puuD	Uricase/urate oxidase	30.5401	30.9476	29.628	30.7784	30.5238	30.9545	30.7634	30.8253
Q88IA5_PSEPK	PP_3094	Uncharacterized protein	27.4311	27.9951	27.7967	27.7057	25.7719	26.1864	26.2891	26.357
Q88IB0_PSEPK	PP_3089	Uncharacterized protein	40.0387	40.2278	40.7017	40.47	33.8024	33.6765	34.8719	34.4928
Q88IC6_PSEPK	hbdH	3-hydroxybutyrate dehydrogenase	26.5585	25.3675	25.8499	27.649	27.7231	27.8585	28.2052	28.2362
Q88IC8_PSEPK	aacs	Acetoacetyl-coenzyme A synthetase	29.8266	28.5601	28.8823	27.3575	29.4547	29.5971	29.7312	29.7376
Q88IG6_PSEPK	PP_3033	Putative transcriptional repressor, CI/C2 family	26.8875	26.6284	26.0144	27.6119	27.2173	26.9494	25.0835	26.0937
Q88IQ2_PSEPK	PP_2947	Putative Transcriptional regulator MvaT, P16 subunit	29.2613	30.0334	27.925	27.9171	32.4752	32.7755	32.1691	32.2786
Q88IQ6_PSEPK	PP_2943	Putative Cytochrome c551 peroxidase	27.2462	28.4171	27.3355	27.8663	26.6674	26.5846	27.0582	26.2509
Q88IR6_PSEPK	yghU	GSH-dependent disulfide bond oxidoreductase	27.021	27.0065	27.079	26.9117	29.4472	29.2843	29.3632	28.9443
Q88IR7_PSEPK	PP_2932	Amidase family protein	25.5081	25.5439	25.5168	26.1311	29.1205	29.3326	29.6758	29.2756
Q88IR9_PSEPK	PP_2930	Putative L-serine dehydratase	25.5846	#NUM!	24.3277	25.7281	26.0182	26.6903	25.4656	25.3384
Q88IS0_PSEPK	nspC	Carboxynorspermidine/carboxyspermidine decarboxylase	28.7647	27.8176	28.5151	27.7045	28.9902	29.3869	28.8932	28.7851
Q88IS1_PSEPK	PP_2928	Saccharopine dehydrogenase	29.112	28.8179	28.47	27.5691	30.1828	29.5989	30.1987	29.8296
Q88IT6_PSEPK	hemB	Delta-aminolevulinic acid dehydratase	28.5879	28.3534	27.603	28.9021	30.8409	30.9425	30.5096	30.72
Q88IU6_PSEPK	ppiB	Peptidyl-prolyl cis-trans isomerase	31.256	31.2417	31.0519	31.1026	32.0153	31.4352	31.5672	31.6522
Q88IU9_PSEPK	PP_2900	Uncharacterized protein	27.4327	27.9138	26.8731	27.457	23.1612	#NUM!	23.6505	24.0594
Q88IV9_PSEPK	xthA	Exodeoxyribonuclease III	26.2583	25.6494	26.1635	26.3084	28.0659	26.5176	26.4979	26.8595
Q88IX3_PSEPK	ampC	Beta-lactamase	27.9618	28.6575	29.2075	29.0258	27.9884	27.8812	27.837	27.2019
Q88IY2_PSEPK	PP_2867	Pyridine nucleotide-disulphide oxidoreductase family protein	27.059	27.5905	#NUM!	27.0402	30.1464	30.054	29.9248	30.051
Q88IZ6_PSEPK	PP_2853	Uncharacterized protein	29.8569	29.1273	29.8529	29.4999	29.1058	28.627	28.9004	29.2084
Q88J22_PSEPK	PP_2827	Alcohol dehydrogenase, zinc-containing	26.5078	26.2328	#NUM!	25.8365	27.5666	27.1917	26.9598	27.7354
Q88J43_PSEPK	PP_2806	Transcriptional regulator, TetR family	26.7434	26.2247	26.0029	25.6275	26.7108	26.4146	26.298	26.0053
Q88JA4_PSEPK	PP_2745	Universal stress protein family	26.0172	24.2516	25.1232	#NUM!	27.1437	27.3423	26.5782	27.0381
Q88JC0_PSEPK	PP_2729	Chalcone	26.4535	#NUM!	27.4028	27.1635	25.8438	25.9126	26.0652	25.5864
Q88JJ3_PSEPK	pstS	Phosphate-binding protein PstS	29.6812	29.9195	29.2215	29.8239	27.87	27.5444	27.5095	27.6098
Q88JK1_PSEPK	PP_2648	Universal stress protein family	30.9913	30.5299	30.734	30.908	32.6329	33.2279	33.2675	33.0813
Q88JM2_PSEPK	PP_2627	Uncharacterized protein	30.2638	31.1487	30.7551	32.3935	29.8689	29.1074	28.317	29.607
Q88JV2_PSEPK	tam	Trans-aconitate methyltransferase	26.768	26.3473	25.4645	#NUM!	28.3843	28.5531	28.1584	28.1193
Q88JW1_PSEPK	PP_2536	Glutathione S-transferase family protein	27.2427	27.5362	26.9278	26.7542	28.7462	28.4206	27.4942	28.5196
Q88JW9_PSEPK	PP_2528	O-acetylhomoserine (Thiol)-lyase	28.8648	29.142	29.4837	28.6959	30.0966	29.9197	30.2674	30.3648
Q88JY6_PSEPK	PP_2507	Oxidoreductase, short-chain dehydrogenase/reductase family	24.5737	24.5298	#NUM!	24.9908	25.56	24.5295	25.8799	25.9861
Q88K05_PSEPK	sad-I	NAD+-dependent succinate semialdehyde dehydrogenase	30.4337	30.1256	30.0242	29.9813	30.5455	29.1493	28.7505	29.9273
Q88K06_PSEPK	aldA	Putative aldehyde dehydrogenase	25.6778	25.9878	25.436	25.6522	27.063	27.8063	28.1058	28.0513
Q88K17_PSEPK	curA	NADPH-dependent curcumin/dihydrocurcumin reductase	25.9801	26.2993	24.9131	#NUM!	27.2851	27.3294	27.0838	27.4316
Q88K19_PSEPK	PP_2474	Glutathione S-transferase family protein	27.1715	28.0787	27.135	27.4629	28.1175	27.9281	27.7801	27.4886
Q88K29_PSEPK	cspA-II	Nucleic acid cold-shock chaperone	29.4915	28.4865	29.8982	29.6641	33.7719	32.8931	33.5659	32.9485
Q88K32_PSEPK	Nuh	Ribonucleoside hydrolase	26.7524	26.9125	25.9698	26.002	28.3	26.1199	28.1828	27.1418
Q88K35_PSEPK	rbsR	DNA-binding transcriptional repressor	26.9185	26.5367	#NUM!	26.8655	25.9343	26.454	26.509	26.6583
Q88K38_PSEPK	rbsB	Ribose ABC transporter, periplasmic ribose-binding subunit	30.7498	30.9604	30.84	31.1553	29.7212	29.239	29.6013	29.6659
Q88K44_PSEPK	puuB	Gamma-glutamylputrescine oxidase	25.016	24.7209	#NUM!	24.7708	27.9084	28.1378	27.5187	27.9168
Q88K45_PSEPK	PP_2447	Uncharacterized protein	27.8479	27.588	#NUM!	27.6833	26.3898	26.4692	26.3921	26.1329
Q88K52_PSEPK	ahpC	Alkyl hydroperoxide reductase C	29.1104	28.6093	26.223	28.7886	31.0981	31.6802	31.0041	30.9877
Q88K69_PSEPK	PP_2422	CMD domain-containing protein	27.3862	26.2446	25.6312	26.5721	29.834	29.755	30.6735	30.6954
Q88K73_PSEPK	PP_2418	Putative cobalamin ABC transporter, periplasmic	30.4043	30.8338	29.9123	30.4692	28.6564	28.3304	28.531	28.8435
Q88K95_PSEPK	PP_2396	DUF4174 domain-containing protein	31.1119	30.8667	30.976	30.9639	31.0548	30.8887	30.8451	30.8462
Q88KB0_PSEPK	PP_2380	Uncharacterized protein	29.1359	29.057	29.4881	29.9893	29.8346	29.6255	29.5159	29.6123
Q88KB4_PSEPK	cti	Esterified fatty acid cis/trans isomerase	26.0262	25.7801	25.2033	25.3679	26.2244	26.5083	25.597	26.0522
Q88KB5_PSEPK	metH	Methionine synthase	25.4899	25.2446	25.7528	24.9608	29.6453	29.6346	29.6447	29.6866
Q88KB9_PSEPK	cysI	Sulphite reductase hemoprotein, beta subunit	31.0223	30.9724	30.6883	30.9232	31.6542	31.6794	31.27	31.3512
Q88KC0_PSEPK	PP_2370	Uncharacterized protein	27.3105	27.0301	28.3145	28.9116	29.698	29.814	29.613	29.7886
Q88KC6_PSEPK	PP_2364	Peptidase	27.3438	26.6608	28.1256	27.4564	28.6336	27.894	28.8275	28.7476
Q88KC7_PSEPK	PP_2363	Uncharacterized protein	33.4374	33.5295	33.694	33.6731	26.0519	25.6318	26.417	26.2117
Q88KC9_PSEPK	PP_2361	Putative chaperone protein	29.7274	30.713	29.7851	30.4004	30.2621	29.9428	30.1724	30.0641
Q88KD1_PSEPK	PP_2359	Putative Type 1 pili subunit CsuA/B protein	39.5543	39.513	40.113	38.3325	29.338	29.426	29.2261	29.1303
Q88KE5_PSEPK	PP_2345	PepSY domain-containing protein	29.6061	29.6801	29.7445	29.4523	29.2144	29.1689	29.3198	29.4897
Q88KE7_PSEPK	PP_2343	Zeta	25.4119	25.1247	24.8335	25.1117	25.4284	26.5115	26.2836	26.944
Q88KF1_PSEPK	acnB	Aconitate hydratase B	31.8832	31.7049	31.7904	31.8365	32.9108	32.8101	32.6562	33.0009
Q88KF2_PSEPK	prpD	2-methylcitrate dehydratase	27.547	27.0397	28.4719	27.4023	29.9821	30.0828	29.6351	29.6616
Q88KF3_PSEPK	prpF	Aconitate isomerase	25.4425	24.3274	24.4131	25.8555	27.6603	27.5298	27.7158	27.8527
Q88KF4_PSEPK	acnA-II	Aconitate hydratase	27.3276	26.9853	27.21	27.047	29.5615	28.7963	28.5792	28.4053
Q88KF5_PSEPK	prpC	Citrate synthase	29.4833	28.8138	29.2566	29.1261	30.3337	30.1959	29.86	30.089
Q88KF6_PSEPK	prpB	2-methylisocitrate lyase	29.018	28.7194	29.3751	27.814	30.0509	30.603	29.8402	29.6901
Q88KF8_PSEPK	PP_2332	Zn	27.9266	28.6209	27.9529	28.6707	26.0352	26.3963	26.4661	26.6589
Q88KG3_PSEPK	cysB	Transcriptional dual regulator / CysB-O-acetyl-L-serine	28.1748	28.4237	27.8155	28.0912	31.3269	30.9775	31.409	30.8364
Q88KG6_PSEPK	aroF-I	Phospho-2-dehydro-3-deoxyheptonate aldolase	28.7604	28.79	28.802	28.552	30.4348	30.6535	31.0606	30.6171
Q88KG7_PSEPK	PP_2323	N-acetyltransferase domain-containing protein	26.2426	25.7825	#NUM!	26.1705	26.6943	26.6346	27.1835	25.698
Q88KG8_PSEPK	oprI	Major outer membrane lipoprotein	37.6315	37.1917	36.3151	37.299	34.454	34.4882	34.465	34.74
Q88KH0_PSEPK	PP_2320	YkuD domain-containing protein	29.1984	29.2615	28.8923	29.2889	27.3229	26.9301	27.7199	27.9455
Q88KH2_PSEPK	tesA	Acyl-CoA thioesterase I/protease I/lysophospholipase L1	26.7734	27.1771	27.4889	27.7172	27.5275	27.9613	27.1279	27.6239
Q88KH3_PSEPK	ybbA	Putative ABC transporter-ATP binding subunit	26.19	26.2135	25.3196	25.7639	25.4332	26.5508	26.3104	25.9926
Q88KI2_PSEPK	PP_2308	Putative Acyl-CoA thioesterase II	25.9151	26.5674	#NUM!	27.1238	28.6261	29.088	28.3196	26.4524
Q88KI3_PSEPK	PP_2307	CHAD domain-containing protein	28.2545	28.49	26.3065	26.3557	30.574	29.891	29.8631	29.6524
Q88KI4_PSEPK	PP_2306	Uncharacterized protein	30.4341	30.1285	29.8192	28.8069	28.7694	28.1313	28.9961	29.2164
Q88KI6_PSEPK	PP_2304	Putative Peptidyl-prolyl cis-trans isomerase D	24.1837	25.5204	24.2516	24.9543	31.0609	31.3079	31.2257	31.1114
Q88KI7_PSEPK	hupB	DNA binding regulator, beta subunit B	32.5593	32.6576	33.0168	33.8689	34.4423	34.3462	34.1025	34.246
Q88KI8_PSEPK	lon-II	Lon protease	24.8863	26.1539	24.9351	26.8157	31.385	30.9801	31.5449	31.2543
Q88KJ4_PSEPK	PP_2296	Uncharacterized protein	26.2814	26.1577	25.6768	26.3373	27.4867	26.8125	26.7776	26.8781
Q88KJ8_PSEPK	PP_2292	Uncharacterized protein	30.1213	29.584	29.351	29.4058	30.9465	31.1176	30.7753	31.0748
Q88KM6_PSEPK	PP_2264	Putative Sugar ABC transporter, periplasmic sugar-binding protein	32.3471	32.5562	31.8058	32.2305	31.3096	31.0844	31.4734	31.1479
Q88KQ2_PSEPK	PP_2238	Putative metallopeptidase	27.7523	27.9131	27.3102	27.8942	29.0813	29.2703	29.2158	29.1032
Q88KS2_PSEPK	PP_2217	Enoyl-CoA hydratase	30.463	30.4806	30.8239	30.965	30.5546	30.4192	30.8914	30.7275
Q88KS4_PSEPK	PP_2215	Acetyl-CoA acetyltransferase	29.2453	29.0687	28.6931	28.9429	27.9961	27.3848	28.4631	28.8207
Q88KS5_PSEPK	fadBA	3-hydroxyacyl-CoA dehydrogenase type-2	26.2728	26.5929	26.4852	26.2215	26.7966	26.2997	26.4384	25.5096
Q88KT8_PSEPK	PP_2201	Hydrolase, alpha/beta fold family	26.7786	26.8877	26.9854	26.346	25.465	25.7066	25.1054	25.0958
Q88KU1_PSEPK	yliI	Aldose sugar dehydrogenase	25.816	26.1386	25.4276	#NUM!	24.9616	#NUM!	23.9322	26.6306
Q88KU4_PSEPK	PP_2195	Putrescine-binding periplasmic protein	28.0954	28.6335	#NUM!	28.4804	27.6986	27.2175	27.3893	27.3464
Q88KV0_PSEPK	PP_2189	Uncharacterized protein	26.6974	27.2847	#NUM!	25.544	29.8093	30.358	29.7022	29.1771
Q88KV2_PSEPK	PP_2187	Universal stress protein family	30.6802	30.0488	30.0688	30.288	32.3442	31.6667	31.6788	31.5133
Q88KW4_PSEPK	PP_2175	Putative 3-oxoacyl-(Acyl-carrier-protein) reductase	25.394	25.6087	25.1148	#NUM!	27.3288	26.0363	25.6367	26.1422
Q88KX4_PSEPK	PP_2165	Response regulator	27.0113	25.9675	25.5287	25.984	26.1576	25.8705	25.814	25.926
Q88KX6_PSEPK	vacJ	VacJ lipoprotein	29.7686	29.5451	29.5345	29.6649	30.1168	30.0543	30.3153	30.0784
Q88KZ0_PSEPK	gapB	Glyceraldehyde-3-phosphate dehydrogenase	31.7217	31.5456	31.5377	31.4189	32.9272	32.949	32.6188	32.594
Q88KZ4_PSEPK	nagZ	Beta-hexosaminidase	29.7461	29.6266	29.5291	29.156	29.4602	29.4091	29.5601	29.2078
Q88KZ5_PSEPK	PP_2144	Transcriptional regulator, TetR family	25.9282	25.372	#NUM!	25.9608	26.9946	27.4579	27.2207	27.0479
Q88KZ9_PSEPK	topA	DNA topoisomerase 1	24.5044	25.6016	23.8239	24.5786	29.5179	29.0667	29.6755	29.5056
Q88L05_PSEPK	PP_2132	Universal stress protein	29.4479	29.0606	29.8253	29.2429	30.1994	30.2125	30.6667	30.7245
Q88L07_PSEPK	PP_2130	Putative Soluble lytic transglycosylase	29.7347	29.5542	30.3605	30.0714	30.366	30.3664	30.1077	30.0741
Q88L08_PSEPK	PP_2129	MOSC domain-containing protein	24.1793	23.2193	#NUM!	23.3063	29.1421	27.8965	28.0384	28.027
Q88L09_PSEPK	PP_2128	Putative CheV-like chemotaxis protein	28.1822	28.1122	27.6592	27.2028	29.4224	28.8863	29.2505	29.5712
Q88L16_PSEPK	PP_2121	Putative Lipoprotein	30.5469	31.8028	31.8971	31.0289	31.6903	31.0335	31.0563	30.4192
Q88L24_PSEPK	acnA-I	Aconitate hydratase	30.9671	30.8774	30.5468	30.7012	32.6855	32.3518	32.6137	32.5042
Q88L30_PSEPK	PP_2105	Uncharacterized protein	29.2124	27.8019	26.8103	28.5606	31.939	32.6886	32.8912	31.8692
Q88L36_PSEPK	PP_2099	Uncharacterized protein	28.1116	27.6976	27.3205	27.8557	30.3018	29.3718	30.3645	29.5581
Q88L37_PSEPK	dacB	D-alanyl-D-alanine carboxypeptidase	29.3477	29.1929	28.8905	29.3684	29.3424	29.0793	29.1113	29.3912
Q88L46_PSEPK	oprF	Outer membrane porin F	37.6431	37.1918	37.7373	37.5212	36.5294	36.5514	36.4811	36.341
Q88L53_PSEPK	ppsA	Phosphoenolpyruvate synthase	31.8165	31.234	31.4175	31.5731	32.693	32.5621	32.2072	32.1965
Q88L55_PSEPK	gdhB	Glutamate dehydrogenase	31.2815	31.2735	31.0961	31.2602	33.4584	33.2826	33.416	33.4476
Q88L99_PSEPK	PP_2036	Putative 4-hydroxy-tetrahydrodipicolinate synthase	29.7777	28.8398	28.6263	29.4283	28.4628	28.0294	27.3188	26.1235
Q88LA3_PSEPK	PP_2032	Putative ATPase	#NUM!	25.1587	25.1708	25.2709	26.3377	25.7486	27.2904	26.6816
Q88LB4_PSEPK	ppgL	L-alpha-hydroxyglutaric acid gamma-lactonase	30.0714	29.2153	28.4637	30.0593	30.1092	29.5961	30.2244	30.0377
Q88LB8_PSEPK	pepN	Aminopeptidase N	31.5684	31.575	31.3291	31.3017	31.831	31.9497	31.8811	31.762
Q88LC8_PSEPK	PP_2007	p-47-related protein	33.9605	33.428	33.4043	32.899	35.0633	34.7598	34.8653	34.7208
Q88LC9_PSEPK	PP_2006	Uncharacterized protein	36.4122	36.247	36.5946	36.068	38.1097	38.0935	38.1906	38.0091
Q88LD2_PSEPK	PP_2003	Uncharacterized protein	29.7042	28.9701	30.596	30.0634	26.3353	25.9873	26.9702	26.2955
Q88LD4_PSEPK	metZ	O-succinylhomoserine sulfhydrylase	29.8812	29.2495	30.6501	29.7331	30.0422	30.0553	29.948	29.5859
Q88LD5_PSEPK	purF	Amidophosphoribosyltransferase	28.7725	27.8852	27.6106	28.4153	30.5772	30.2402	30.5719	30.2477
Q88LD8_PSEPK	folC	Dihydrofolate synthase/folylpolyglutamate synthase	27.265	26.8149	25.6107	26.0146	27.9778	27.7792	27.5885	27.9936
Q88LE1_PSEPK	fimV	Putative motility protein fimV	24.8529	24.8373	23.1314	#NUM!	31.6266	32.2335	32.0195	31.5108
Q88LE2_PSEPK	asd	Aspartate-semialdehyde dehydrogenase	26.6241	26.6527	26.4683	25.6839	26.4012	27.4076	26.7184	27.3016
Q88LE4_PSEPK	asd	Aspartate-semialdehyde dehydrogenase	31.3927	31.1722	31.3894	31.3317	31.0186	30.9895	31.0463	30.8844
Q88LF1_PSEPK	ibpA	Small heat shock protein IbpA	25.9197	25.69	25.7341	26.6747	25.659	25.6072	#NUM!	25.3315
Q88LG1_PSEPK	tyrB	Aminotransferase	32.5865	32.5281	32.2514	32.4222	32.5111	32.5341	32.6784	32.7539
Q88LG3_PSEPK	PP_1970	Putative Lipoprotein	26.8751	27.1836	25.0067	24.6468	29.7519	29.8928	29.9602	29.8637
Q88LL4_PSEPK	fabF	3-oxoacyl-[acyl-carrier-protein] synthase 2	27.5012	27.4396	26.0671	26.1981	28.6843	27.816	26.4631	29.1218
Q88LL6_PSEPK	fabG	3-oxoacyl-[acyl-carrier-protein] reductase	32.7043	32.2996	32.187	32.2651	32.2891	32.0808	32.4897	32.4932
Q88LL7_PSEPK	fabD	Malonyl CoA-acyl carrier protein transacylase	28.6226	28.5572	28.0836	29.4466	30.3698	30.4371	30.2439	30.4309
Q88LQ7_PSEPK	alaA	Glutamate-pyruvate aminotransferase	28.2294	28.2268	26.442	27.4184	28.5062	29.0064	29.3445	29.3748
Q88LR1_PSEPK	deaD	ATP-dependent RNA helicase DeaD	24.8323	25.4145	24.4261	25.052	30.3687	30.3525	30.8768	30.131
Q88LR9_PSEPK	ohr	Organic hydroperoxide resistance protein	30.7401	29.4787	29.8904	30.6101	33.2086	33.0719	32.9475	33.189
Q88LS6_PSEPK	PP_1852	Putative enoyl-[acyl-carrier-protein] reductase (NADPH, B-specific)	#NUM!	24.789	25.1294	26.0067	27.5931	28.0031	26.4752	28.0899
Q88LS9_PSEPK	PP_1849	Uncharacterized protein	29.1122	28.1676	28.9943	29.1794	29.6678	29.0144	29.3211	29.2865
Q88LT2_PSEPK	PP_1845	Enoyl-CoA hydratase/isomerase family protein	28.4386	28.976	28.6609	28.4438	29.5542	29.0105	29.0419	29.9702
Q88LT5_PSEPK	PP_1842	Glutamine amidotransferase, class I	25.6113	26.3991	26.2581	#NUM!	27.4589	27.7909	28.4039	26.9385
Q88LV0_PSEPK	prmB	50S ribosomal protein L3 glutamine methyltransferase	25.4977	25.2866	#NUM!	25.7264	28.551	28.3048	26.7582	27.187
Q88LV1_PSEPK	PP_1826	Hydrolase, isochorismatase family	27.4994	27.2406	28.2983	27.0039	29.1954	28.6054	29.0009	28.6307
Q88LW1_PSEPK	PP_1816	Alcohol dehydrogenase, zinc-containing	31.8109	31.3067	31.1772	30.7376	32.1158	31.776	31.4565	31.7972
Q88LW6_PSEPK	rffE	UDP-N-acetylglucosamine-2-epimerase	25.829	25.4219	26.5226	#NUM!	28.8431	27.5289	27.4297	27.503
Q88LX7_PSEPK	rmd	Oxidoreductase Rmd	29.4964	27.5443	25.1557	27.9146	29.7206	29.9438	30.2639	30.2648
Q88LX8_PSEPK	gmd	GDP-mannose 4,6-dehydratase	31.1454	31.0823	30.8163	30.8576	32.1999	31.9652	32.1175	32.0573
Q88LY9_PSEPK	PP_1787	Uncharacterized protein	28.7219	28.5081	28.1626	28.2741	29.0788	29.0944	29.0771	28.0868
Q88LZ0_PSEPK	PP_1786	Putative Glycosyl transferase	25.5979	#NUM!	26.4167	26.637	26.1211	26.5742	26.2109	26.2493
Q88LZ1_PSEPK	rffG	dTDP-glucose 4,6-dehydratase	26.9489	25.5711	24.8761	24.7475	30.5112	29.7162	29.9485	29.6453
Q88LZ2_PSEPK	rfbD	dTDP-4-dehydrorhamnose reductase	#NUM!	26.4963	23.9829	24.7162	28.2305	28.8823	28.5428	28.847
Q88LZ3_PSEPK	rfbA	Glucose-1-phosphate thymidylyltransferase	28.5858	28.0628	28.7767	28.6459	29.2793	29.4146	29.2191	28.9583
Q88LZ9_PSEPK	cpsG	Phosphomannomutase	26.0986	24.9833	24.5711	26.1196	27.8237	28.0429	27.4724	27.6174
Q88M00_PSEPK	PP_1776	Mannose-1-phosphate guanylyltransferase	27.304	25.8646	#NUM!	27.1218	30.412	30.9104	29.7279	30.8568
Q88M03_PSEPK	rpsA	30S ribosomal protein S1	34.3877	34.2971	33.6717	33.9692	35.3147	35.1084	35.136	35.4657
Q88M05_PSEPK	aroA	3-phosphoshikimate 1-carboxyvinyltransferase	28.64	29.3561	29.2761	29.4192	30.8054	30.1261	30.4486	30.8177
Q88M06_PSEPK	pheA	Bifunctional chorismate mutase/prephenate dehydratase	28.3933	28.1521	27.2284	27.9221	30.5897	30.4097	30.0654	30.0874
Q88M08_PSEPK	gyrA	DNA gyrase subunit A	29.9724	29.987	29.7008	29.7552	31.954	31.8953	31.6961	31.5598
Q88M12_PSEPK	yciK	Putative oxidoreductase	29.7823	29.6603	29.3885	29.1095	30.0142	30.0006	30.2104	29.908
Q88M19_PSEPK	PP_1756	DUF2059 domain-containing protein	31.5841	30.7857	30.4826	30.7654	31.2033	31.3171	31.2225	31.2818
Q88M23_PSEPK	PP_1752	Uncharacterized protein (putative AMP-polyphosphate phosphotransferase)	27.9772	28.493	27.1082	27.0474	31.0538	31.0186	31.1895	30.9626
Q88M34_PSEPK	betX	Choline / betaine / carnitine ABC transporter-substrate binding protein BetX	33.7118	33.33	33.3745	32.9522	30.1669	30.4063	30.4085	30.7306
Q88M37_PSEPK	PP_1738	Uncharacterized protein	26.1204	26.1398	#NUM!	26.2441	27.6044	26.2718	26.666	26.2019
Q88M42_PSEPK	minD	Cell division inhibitor MinD	30.1624	30.1683	27.6313	29.9268	31.3643	31.5225	31.3093	31.4331
Q88M48_PSEPK	PP_1726	ABC transporter, periplasmic binding protein	34.1818	34.602	34.0091	34.5237	33.5202	33.1391	33.4951	33.2399
Q88M54_PSEPK	PP_1720	Alcohol dehydrogenase, zinc-containing	27.8666	27.3212	28.8287	27.9644	29.0676	29.431	29.5705	29.5508
Q88M55_PSEPK	prc	Tail-specific protease prc	30.5758	30.3092	30.4876	30.0392	29.0098	28.8119	29.2291	29.4148
Q88M60_PSEPK	fklB-II	Peptidyl-prolyl cis-trans isomerase	27.1915	27.6842	26.4178	26.0109	31.6992	31.1428	31.6168	31.5575
Q88M85_PSEPK	PP_1689	Putative Long-chain fatty acid transporter	31.1717	32.0405	32.0118	32.0439	27.1441	27.5198	27.3758	27.3035
Q88M88_PSEPK	PP_1686	Glutathione peroxidase	30.6419	31.0261	30.8316	30.7296	29.796	28.7737	29.2368	29.8934
Q88MA2_PSEPK	cobO	Corrinoid adenosyltransferase	24.7694	25.1582	#NUM!	24.2603	26.0408	25.7688	#NUM!	26.2979
Q88MA8_PSEPK	PP_1666	Uncharacterized protein	27.2907	27.3351	26.9673	27.5549	29.0976	29.1449	28.7452	28.9723
Q88MB0_PSEPK	purN	Phosphoribosylglycinamide formyltransferase	25.8176	25.6152	25.9312	25.1846	27.132	27.124	26.5595	26.9297
Q88MB1_PSEPK	PP_1663	Uncharacterized protein	31.8834	31.3513	31.048	31.5366	30.2641	30.18	30.1617	30.3612
Q88MB3_PSEPK	PP_1661	Putative Dehydrogenase subunit	32.7712	32.2702	32.1703	32.2197	33.6824	33.5156	33.7263	33.6994
Q88MB4_PSEPK	PP_1660	Uncharacterized protein	30.0826	28.6891	29.0104	29.1968	30.2605	29.888	30.6118	30.1086
Q88MB5_PSEPK	PP_1659	Uncharacterized protein	33.7196	33.8203	33.2245	33.6623	32.7441	32.0956	32.6284	32.7382
Q88MB6_PSEPK	PP_1658	Uncharacterized protein	31.4185	31.7744	31.7707	31.6498	29.8273	29.9725	29.8901	30.1558
Q88MC4_PSEPK	ldhA	D-lactate dehydrogenase	26.198	26.1857	26.4031	23.5186	27.6095	28.9765	28.5011	28.6495
Q88MC7_PSEPK	PP_1646	Putative Thioredoxin	26.5437	27.9417	27.4772	#NUM!	29.148	29.3974	29.3789	29.3758
Q88MC8_PSEPK	yfgD	Arsenate reductase	25.8054	27.6795	27.4405	27.6829	27.133	27.733	27.6205	27.8737
Q88MC9_PSEPK	PP_1644	NAD(P)H dehydrogenase (Quinone)	27.4015	27.5738	27.4633	27.2928	26.7438	26.6865	28.1881	27.8121
Q88MD5_PSEPK	fpr-I	Ferredoxin--NADP reductase	28.6748	28.837	28.9909	29.1135	29.8214	30.4032	29.996	29.7394
Q88MD8_PSEPK	PP_1635	DNA-binding response regulator	28.6073	29.0856	26.7503	28.4196	27.426	29.4361	28.3529	28.9813
Q88ME0_PSEPK	PP_1633	Uncharacterized protein	32.9215	32.5759	32.5456	32.398	28.4337	28.8607	27.9964	28.5534
Q88ME2_PSEPK	PP_1631	AMP nucleosidase	25.6444	25.2005	24.8636	24.5027	27.0819	26.4644	26.5688	25.2797
Q88ME9_PSEPK	PP_1622	Metallopeptidase, M23B subfamily	32.5953	32.5019	32.4896	32.8409	28.655	28.6089	28.4144	28.7016
Q88MF5_PSEPK	frmA	Formaldehyde dehydrogenase, glutathione-dependent	27.6221	28.4125	26.5408	#NUM!	29.3232	28.8487	29.4286	29.4154
Q88MH1_PSEPK	PP_1600	Skp-like protein	30.9802	30.4275	30.7161	30.8748	32.3689	32.1274	32.2065	32.5192
Q88MH2_PSEPK;tr	bamA	Outer membrane protein assembly factor BamA	29.8461	29.7784	29.8787	30.4253	31.4928	31.3446	31.1833	31.1411
Q88MI1_PSEPK	map	Methionine aminopeptidase	28.9957	28.5885	28.581	28.7396	29.4769	28.8428	29.4635	29.1987
Q88MI3_PSEPK	dapC	N-succinyl-L,L-diaminopimelate aminotransferase alternative	25.466	27.3392	27.5614	27.2236	28.2125	28.6006	27.9016	28.0335
Q88MQ2_PSEPK	PP_1518	Uncharacterized protein	31.2937	31.1512	30.9881	31.3251	29.1076	28.8564	29.3626	29.2537
Q88MR3_PSEPK	tsaB	t(6)A37 threonylcarbamoyladenosine biosynthesis protein TsaB	24.9605	25.412	#NUM!	25.9212	25.9851	26.8467	26.7391	26.3679
Q88MR6_PSEPK	PP_1503	DUF4398 domain-containing protein	28.3227	28.1812	27.1663	28.2367	28.0963	27.7716	26.718	28.2261
Q88MR7_PSEPK	PP_1502	OmpA family protein	29.4219	30.4505	29.347	30.0065	30.258	30.0942	30.0957	30.3392
Q88MS0_PSEPK	PP_1499	Uncharacterized protein	28.5764	28.5327	26.9695	27.7347	29.7705	29.7325	29.8411	29.3926
Q88MS1_PSEPK	PP_1498	Putative Lipoprotein	30.3055	30.8454	30.6831	30.4447	27.9358	27.9083	28.0068	28.2615
Q88MT1_PSEPK	PP_1487	Uncharacterized protein	28.6296	28.2327	28.1748	27.8902	26.5909	26.642	26.3341	26.4543
Q88MT2_PSEPK	ydcS	Polyamine ABC transporter, periplasmic polyamine-binding protein	30.6186	31.0728	30.3969	30.5807	30.5746	30.0105	30.6275	30.6814
Q88MT7_PSEPK	patD	Medium chain aldehyde dehydrogenase	25.897	28.018	25.7229	27.1195	30.7041	30.3444	30.6014	30.4226
Q88MU0_PSEPK	PP_1478	Putative Xenobiotic reductase	30.9305	30.6497	30.8616	30.9733	32.2009	31.9388	32.0555	31.9557
Q88MU3_PSEPK	PP_1475	CAIB/BAIF family protein	26.8197	26.4993	26.5839	26.7881	28.4171	27.9891	28.3746	27.794
Q88MU7_PSEPK	thrC	Threonine synthase	29.9942	30.1067	29.6953	29.726	31.1358	30.9335	31.0168	31.1588
Q88MU8_PSEPK	hom	Homoserine dehydrogenase	28.5646	28.0014	26.5598	#NUM!	30.5116	30.5643	30.5409	30.2407
Q88MX2_PSEPK	PP_1446	TonB-dependent receptor	33.5444	33.2604	33.5599	33.3859	32.0884	31.6982	31.8111	31.6984
Q88MX5_PSEPK	lon-I	Lon protease	27.5533	26.8168	24.5109	25.0506	28.8623	28.5991	28.5657	28.988
Q88MY8_PSEPK	PP_1430	Periplasmic serine endoprotease DegP-like	30.3122	30.7051	30.073	29.8863	30.6934	30.6257	30.9771	31.2599
Q88MY9_PSEPK	mucB	Sigma factor AlgU regulatory protein MucB	29.4177	29.3456	29.0695	29.824	28.9196	29.1941	29.3835	29.3882
Q88MZ0_PSEPK	mucA	Sigma factor AlgU negative regulatory protein	26.5916	26.3564	25.7673	26.0992	27.9409	27.6788	27.2396	27.7872
Q88MZ1_PSEPK	rpoE	RNA polymerase sigma factor	27.1388	26.0843	25.9323	#NUM!	29.3648	29.5334	28.6553	28.7443
Q88N00_PSEPK	PP_1418	Putative Tricarboxylate transport protein TctC	28.7997	29.4449	27.9939	29.1109	28.5737	27.6411	28.2719	27.7643
Q88N06_PSEPK	PP_1412	3-hydroxyisobutyryl-CoA hydrolase	26.7096	27.182	#NUM!	26.6183	28.8012	28.3731	29.0272	28.2129
Q88N13_PSEPK	bglX	Periplasmic beta-D-glucoside glucohydrolase	28.5372	28.3146	25.9605	27.0846	28.1333	28.2509	28.0471	28.0335
Q88N24_PSEPK	PP_1392	Putative NAD-binding protein	26.8119	26.6752	25.7663	25.3775	28.9	28.5768	26.7256	26.2579
Q88N35_PSEPK	pcaC	4-carboxymuconolactone decarboxylase	26.4027	26.1557	25.7611	25.6982	26.0471	25.4536	25.8016	26.9009
Q88N36_PSEPK	pcaD	3-oxoadipate enol-lactonase 2	26.8156	25.5267	25.4621	25.1679	28.8572	28.8363	27.6773	27.8532
Q88N37_PSEPK	pcaB	3-carboxy-cis,cis-muconate cycloisomerase	26.5929	26.2299	25.4675	26.2941	27.6907	28.0049	28.3855	27.8755
Q88N41_PSEPK	pcaR	Transcription regulatory protein (Pca regulon)	26.3271	24.7603	#NUM!	24.7295	27.4641	27.9185	27.6068	27.0563
Q88N44_PSEPK	PP_1372	AAA domain-containing protein	29.4822	29.1608	28.2267	28.8648	30.6066	30.1262	30.0223	29.9227
Q88N49_PSEPK	purU-II	Formyltetrahydrofolate deformylase	25.6615	25.7434	24.447	25.8738	29.6626	29.4809	29.4706	30.1067
Q88N50_PSEPK	PP_1366	Transcriptional regulator MvaT, P16 subunit	32.9824	32.7242	32.5001	32.1399	33.9976	34.1112	34.1001	33.7041
Q88N54_PSEPK	pykA	Pyruvate kinase	31.8475	31.8513	31.3747	31.3085	32.6747	32.7536	32.8161	32.5211
Q88N58_PSEPK	PP_1358	Putative heme iron utilization protein	28.5114	28.3385	28.0048	28.0448	28.8854	29.0151	28.7694	29.0597
Q88N72_PSEPK	ftsA	Cell division protein FtsA	30.9058	30.8524	30.6826	30.4591	32.4605	32.398	32.2525	32.1006
Q88N80_PSEPK	murF	UDP-N-acetylmuramoyl-tripeptide--D-alanyl-D-alanine ligase	30.591	30.4221	30.0725	30.0309	31.2117	31.2662	31.184	31.1956
Q88N86_PSEPK	rsmI	Ribosomal RNA small subunit methyltransferase I	25.6153	25.6063	#NUM!	25.6546	27.9148	26.9409	27.3558	26.628
Q88N87_PSEPK	PP_1325	Putative lipoprotein	30.773	30.2586	30.4358	30.2027	31.7738	31.6713	31.6081	31.8069
Q88N89_PSEPK	gmhA	Phosphoheptose isomerase	25.7213	#NUM!	24.8446	25.2788	#NUM!	31.5146	26.1228	26.6659
Q88N90_PSEPK	PP_1322	Putative Lipoprotein	30.3186	29.5688	29.9287	30.2336	29.9347	30.4091	29.9603	29.9958
Q88N93_PSEPK	petC	Cytochrome c1	25.3546	25.9334	25.2302	24.7938	31.9524	31.8412	31.527	30.9029
Q88N95_PSEPK	petA	Ubiquinol-cytochrome c reductase iron-sulfur subunit	26.4083	24.6581	#NUM!	25.1086	31.4417	31.245	30.5276	30.646
Q88N98_PSEPK	tas	Putative NAD(P)-linked reductase	29.3263	29.0652	27.8298	29.0324	30.2735	30.0093	30.4157	30.1354
Q88NA3_PSEPK	PP_1309	Uncharacterized protein	25.9032	26.6913	26.0636	25.6662	31.6742	31.3758	31.5261	30.8809
Q88NA8_PSEPK	cysNC	Sulfate adenylyltransferase subunit 1	28.1292	28.0717	26.6029	27.7949	31.2177	31.2097	31.0564	30.9903
Q88NB5_PSEPK	yhdW	Putative amino-acid ABC transporter-binding protein YhdW	32.46	32.5921	32.2006	32.3768	32.7345	32.6094	32.7334	32.5606
Q88NC1_PSEPK	PP_1291	PhoH family protein	29.5834	30.041	29.7242	29.8232	30.1562	31.0115	30.3895	30.2765
Q88NC2_PSEPK	PP_1290	Polysaccharide deacetylase family protein	27.2741	26.2079	25.0513	25.8795	24.7265	24.1667	24.3845	23.7195
Q88NG3_PSEPK	PP_1246	Uncharacterized protein	25.2707	24.3591	25.1488	25.4916	26.2195	25.0554	24.703	25.4553
Q88NH1_PSEPK	PP_1238	Putative Lipoprotein	29.4958	29.4321	29.6061	29.6196	31.342	31.0448	31.4566	31.3014
Q88NH2_PSEPK	dapA	4-hydroxy-tetrahydrodipicolinate synthase	29.5739	29.6508	29.3225	29.3061	30.883	30.3966	30.6944	30.5965
Q88NH4_PSEPK	PP_1235	Thioredoxin peroxidase	#NUM!	25.7593	26.3429	25.9727	29.6632	29.4495	29.262	29.6584
Q88NH7_PSEPK	PP_1232	Putative beta-barrel assembly-enhancing protease	27.1874	27.3921	27.3735	26.104	28.8087	28.5777	28.8215	28.1376
Q88NJ7_PSEPK	dps	DNA-binding stress protein	32.539	32.4579	32.6089	32.5946	33.1433	32.8355	33.0903	32.6649
Q88NK1_PSEPK	oprD	Basic-amino-acid specific porin OprD	35.477	35.4629	35.9862	35.8294	34.8867	34.8262	35.0571	35.1559
Q88NK5_PSEPK	PP_1202	Lysylphosphatidylglycerol synthase	25.1125	25.0043	24.5853	#NUM!	27.4363	27.0074	27.0312	27.3243
Q88NK6_PSEPK	PP_1201	VirJ domain-containing protein	27.1324	30.41	30.6859	27.8031	31.0764	31.4498	30.6505	30.7764
Q88NL7_PSEPK	PP_1190	Uncharacterized protein	23.977	25.0147	24.6802	#NUM!	27.993	27.9255	27.6618	28.6648
Q88NM1_PSEPK	phoP	Two component system DNA-binding transcriptional dual regulator	27.2584	28.2925	27.5956	27.3497	26.6895	26.2821	26.1777	25.5232
Q88NM2_PSEPK	oprH	Outer membrane protein H1	36.1967	35.9485	35.9601	35.5886	33.7614	33.8475	33.34	33.136
Q88NM3_PSEPK	PP_1184	Dienelactone hydrolase family protein	32.9035	32.8208	32.4531	32.7268	31.431	31.4002	31.6919	31.6234
Q88NM8_PSEPK	nrdA	Ribonucleoside-diphosphate reductase	31.6853	31.0159	30.8488	30.9797	32.6818	32.5453	32.593	32.4865
Q88NN0_PSEPK	nrdB	Ribonucleoside-diphosphate reductase subunit beta	30.0863	29.875	29.7327	29.8699	30.3213	30.0849	30.0536	30.1962
Q88NP3_PSEPK	PP_1164	Transcriptional regulator, LysR family	28.0183	27.2203	26.8528	27.8855	27.6609	28.6297	27.8281	30.5416
Q88NR2_PSEPK	PP_1143	3-hydroxyisobutyrate dehydrogenase family protein	26.6988	26.2413	25.7715	26.1314	27.3335	27.3215	27.8235	27.7116
Q88NR4_PSEPK	livK	Branched-chain amino acids ABC transporter-periplasmic leucine binding subunit	34.8928	35.1258	35.0652	35.4648	34.166	33.9211	34.4009	34.4027
Q88NS1_PSEPK	PP_1134	Uncharacterized protein	28.7116	28.0546	27.6993	28.1883	28.7806	28.8108	28.3221	28.3613
Q88NS3_PSEPK	slyB	Outer membrane lipoprotein	32.3185	32.8145	32.7639	32.5072	32.199	31.8339	31.9034	31.5998
Q88NS8_PSEPK	PP_1126	Putative Hydrolase	27.9993	28.3988	26.8539	27.5633	29.2549	27.9276	28.3476	28.9783
Q88NT2_PSEPK	PP_1122	OmpA family protein	29.6872	29.6537	29.6771	29.387	30.8278	31.3102	30.0859	31.4344
Q88NT3_PSEPK	PP_1121	OmpA family protein	34.3582	34.0371	34.4151	34.4759	34.1091	34.3902	34.3817	34.0932
Q88NU1_PSEPK	PP_1113	Pyridoxal-phosphate dependent enzyme family protein	28.9449	27.0848	26.7669	28.0882	29.9141	29.8546	29.3683	29.4855
Q88NU3_PSEPK	PP_1111	Putative Synthetase	26.1831	25.2709	25.8546	#NUM!	26.1236	25.6358	25.7618	25.5317
Q88NV6_PSEPK	mrp	Iron-sulfur cluster carrier protein	26.5632	26.4178	26.5462	26.1072	28.8465	28.1299	28.3803	28.1719
Q88NW6_PSEPK	PP_1087	Outer membrane protein, OmpA family	26.2336	25.9219	#NUM!	25.2161	30.2101	30.2006	29.8182	29.8785
Q88NW9_PSEPK	tsaA	Alkyl hydroperoxide reductase C	33.2242	32.6511	32.759	32.8111	33.8399	34.0582	34.0164	33.9479
Q88NX1_PSEPK	bfr-II	Bacterioferritin	28.0963	26.9944	28.4218	28.6467	29.5848	29.0209	29.839	29.8604
Q88NX2_PSEPK	grxD	Glutaredoxin	25.0194	26.657	25.7321	#NUM!	28.7669	29.0256	28.5443	28.209
Q88NX6_PSEPK	ybaK	Cys-tRNA(Pro)/Cys-tRNA(Cys) deacylase	26.3727	24.9405	25.5825	25.2263	28.8189	26.4067	28.284	27.2693
Q88NX9_PSEPK	glpR	DNA-binding transcriptional repressor-GlpR-glycerol-3-phosphate	26.7231	26.2985	#NUM!	25.2914	26.8534	26.4801	27.5469	26.7614
Q88NY2_PSEPK	gltI	Glutamate / aspartate ABC transporter-periplasmic binding protein	34.7309	34.9908	34.74	34.7429	33.2807	32.8002	33.3875	33.3235
Q88NY5_PSEPK	gltL	Glutamate / aspartate ABC transporter-ATP binding subunit	26.7944	25.7171	26.1275	25.9256	25.5611	25.9023	24.8955	25.0262
Q88NY7_PSEPK	dctD-II	C4-dicarboxylate transport transcriptional regulatory protein	24.6936	#NUM!	23.8194	24.5349	27.4149	26.5622	25.444	28.0855
Q88NZ0_PSEPK;tr	metR-I	HTH-type transcriptional regulator MetR	26.3461	25.5143	24.9829	#NUM!	27.4277	27.4994	27.6115	27.6214
Q88NZ6_PSEPK	PP_1057	Transcriptional regulator, PadR family	26.8918	26.1694	#NUM!	25.8541	25.9977	26.2719	25.9354	25.8388
Q88P19_PSEPK	cumA	Multicopper oxidase	25.952	25.0598	#NUM!	24.4285	29.0959	29.2106	28.9162	29.1844
Q88P22_PSEPK	guaB	Inosine-5-monophosphate dehydrogenase	29.2717	26.4513	27.8548	26.0938	33.4328	33.1982	33.3482	33.2348
Q88P29_PSEPK	eda	2-dehydro-3-deoxy-phosphogluconate aldolase	30.5051	30.5147	31.0778	30.853	31.4403	31.0225	30.9345	30.74
Q88P30_PSEPK	pgl	6-phosphogluconolactonase	32.5462	31.9903	32.5322	32.4129	33.1496	32.5918	32.8231	32.7003
Q88P31_PSEPK	zwfA	Glucose-6-phosphate 1-dehydrogenase	31.2531	31.0123	31.1371	31.0762	32.1622	31.9809	31.9254	31.7172
Q88P34_PSEPK;tr	oprB-I	Porin	31.9471	31.941	32.3558	32.1157	32.2137	32.4335	32.1238	31.7468
Q88P35_PSEPK	gtsD	Mannose/glucose ABC transporter-ATP binding subunit	25.5673	26.1589	23.5627	25.9152	30.0401	29.7286	30.0883	30.3251
Q88P38_PSEPK	gtsA	Mannose/glucose ABC transporter, glucose-binding periplasmic protein	34.601	34.8165	34.3706	35.0299	34.2828	34.0344	34.1646	34.2739
Q88P39_PSEPK	yihS	Aldose-ketose isomerase	31.1354	30.4631	30.5747	29.7841	31.5522	31.1796	30.9864	31.4753
Q88P42_PSEPK	glk	Glucokinase	27.8734	26.9199	26.062	26.6385	28.9594	28.1517	28.0642	28.3739
Q88P43_PSEPK	edd	Phosphogluconate dehydratase	30.8763	29.9495	30.5838	30.4268	31.6135	31.1458	31.1838	31.1199
Q88P44_PSEPK	gapA	Glyceraldehyde-3-phosphate dehydrogenase	31.1143	30.7404	31.1735	31.1364	29.7602	30.1658	29.8112	29.6754
Q88P47_PSEPK	PP_1006	Putative outer membrane heme receptor	33.5641	32.9836	33.2764	33.4681	31.2096	31.0775	30.7791	30.7603
Q88P48_PSEPK	hemO	Heme oxygenase	25.9055	25.5013	#NUM!	27.2441	25.9262	26.376	25.2284	25.4045
Q88P54_PSEPK	arcC	Carbamate kinase	33.759	32.8498	33.2376	33.0086	34.1635	34.3616	34.1196	34.2954
Q88P55_PSEPK	PP_0998	Uncharacterized protein	31.114	30.6987	31.1728	31.0368	32.3031	31.2584	31.6587	31.9223
Q88P67_PSEPK	gcvT-I	Glycine cleavage system T protein	30.0723	30.2653	29.451	29.1211	31.2062	30.8768	30.5673	30.7055
Q88P78_PSEPK	hupN	Putative DNA-binding protein HU, form N	31.9924	32.7549	32.4119	32.8073	31.938	32.2878	32.7874	32.4563
Q88P82_PSEPK	PP_0971	SnoaL-like domain-containing protein	28.691	27.6447	27.2909	27.9819	27.8488	27.1352	27.4176	27.0902
Q88P91_PSEPK	ttg2D	Toluene tolerance protein	34.1663	34.4419	34.1041	34.3301	31.0295	31.3671	30.9666	30.9304
Q88P95_PSEPK	kdsD	Arabinose 5-phosphate isomerase	26.6197	27.1818	25.8972	27.3763	29.4841	29.0345	28.9276	28.5827
Q88P96_PSEPK	kdsC	3-deoxy-D-manno-octulosonate 8-phosphate phosphatase KdsC	27.5748	27.2109	26.2497	27.7856	30.1463	29.9464	30.1174	30.1613
Q88P98_PSEPK	lptA	Lipopolysaccharide export system protein LptA	28.4406	27.4712	#NUM!	28.1766	31.4505	31.2369	30.7916	30.9318
Q88PA0_PSEPK	ptsN	Phosphotransferase system enzyme IIA, regulation of potassium transport	27.1247	26.9087	27.2967	26.9329	28.2225	27.1884	28.0239	27.9475
Q88PA6_PSEPK	fumC-I	Fumarate hydratase class II	33.3302	32.3789	32.623	32.4385	34.1967	34.1456	33.9003	34.0843
Q88PA8_PSEPK	pmbA	Regulatory protease	28.6103	28.0738	27.8317	27.9615	30.5933	30.5058	30.4412	30.5443
Q88PB0_PSEPK	tldD	Putative protease involved in Microcin B17 maturation and in sensitivity to the DNA gyrase inhibitor LetD	24.3813	22.9467	24.0418	26.9732	29.7633	29.0025	29.7691	29.4065
Q88PB3_PSEPK	rng	Endoribonuclease G (RNAse G)	25.8369	25.4184	#NUM!	24.6497	28.0522	27.7488	27.7839	27.8989
Q88PB7_PSEPK	mreB	Cell shape-determining protein MreB	30.5453	30.2795	30.2396	30.4674	31.7481	31.479	31.0936	31.3697
Q88PD7_PSEPK	PP_0913	Peptidase	30.9595	30.7622	30.8333	30.7192	34.514	34.4467	34.6011	34.74
Q88PF7_PSEPK	PP_0893	ThiJ/PfpI family protein	29.6149	29.053	28.9725	29.4731	31.0219	30.7178	30.5406	30.6237
Q88PF9_PSEPK	PP_0891	YceI domain-containing protein	26.2367	25.5458	25.1529	25.8148	25.8544	24.8711	25.4484	25.1128
Q88PG2_PSEPK	regA	Photosynthetic apparatus regulatory protein RegA	28.4978	28.7621	29.0997	28.411	30.4111	30.1432	30.3971	30.9388
Q88PG4_PSEPK	PP_0886	Uncharacterized protein	29.1271	29.178	28.8606	28.0354	30.705	30.5186	30.5408	30.2218
Q88PG5_PSEPK	dppA-III	Dipeptide ABC transporter-periplasmic binding protein	32.8943	33.1195	32.7299	32.792	32.2379	32.1081	32.1074	32.1646
Q88PG6_PSEPK	dppA-II	Dipeptide ABC transporter-periplasmic binding protein	30.6256	30.3677	29.272	29.5419	28.7602	28.2308	28.7142	28.2931
Q88PG7_PSEPK	opdP	Glycine-glutamate dipeptide porin	28.14	28.2567	28.6065	28.5625	27.3997	27.1335	27.39	27.4118
Q88PG8_PSEPK	dppA-I	Dipeptide ABC transporter-periplasmic binding protein	30.5909	30.5033	30.232	30.2289	28.9576	28.8428	28.8199	28.5708
Q88PI6_PSEPK	speC	Ornithine decarboxylase	28.7465	28.8313	28.4042	28.9082	29.3573	29.1228	28.7652	28.8734
Q88PJ1_PSEPK	PP_0859	Putative ketoglutaramate omega-amidase	29.0681	29.0505	28.7128	27.2558	29.415	29.7409	30.0702	30.48
Q88PJ2_PSEPK	PP_0858	Putative methionine/glutamine aminotransferase	27.4425	26.357	#NUM!	26.8278	28.937	27.4495	26.9518	28.3275
Q88PJ4_PSEPK	bamB	Outer membrane protein assembly factor BamB	30.1187	29.3345	29.8633	30.0809	30.8321	31.1296	31.0171	31.289
Q88PK9_PSEPK	iscR	DNA-binding transcriptional dual regulator 2Fe-2S cluster IscR	25.9538	25.6491	#NUM!	25.2221	25.2143	24.7131	24.6556	24.8713
Q88PL1_PSEPK	trmJ	tRNA (cytidine/uridine-2-O-)-methyltransferase TrmJ	25.8133	24.9235	#NUM!	25.7439	27.8707	27.7971	27.5307	27.6004
Q88PL2_PSEPK	suhB	Inositol-1-monophosphatase	30.2174	30.0646	28.3189	29.8368	31.3514	30.9269	30.7736	31.015
Q88PL3_PSEPK	ycfJ	Putative regulator of flagellation	29.1439	29.4222	28.5437	29.3171	28.7442	28.7425	28.0493	28.2129
Q88PL6_PSEPK	yajC	Sec translocon accessory complex subunit YajC	27.9201	27.6439	27.8478	27.745	30.9666	30.7954	31.2036	31.268
Q88PM6_PSEPK	ptxB	Phosphonate transport system-binding protein	32.4975	32.809	32.8058	32.8535	31.282	31.0006	31.3247	31.3501
Q88PN2_PSEPK	alaC	Aminotransferase	27.4257	28.2759	26.6927	26.0586	29.0353	30.6239	29.6361	29.6286
Q88PN7_PSEPK	cyoA	Ubiquinol oxidase subunit 2	26.2101	26.5531	26.8948	26.5344	26.467	26.5242	26.3583	26.5603
Q88PP2_PSEPK	PP_0806	Putative Surface adhesion protein	39.595	39.8766	40.6136	39.9154	33.2725	32.9194	32.8817	33.3014
Q88PP3_PSEPK	PP_0805	Outer membrane efflux protein	25.8898	25.3683	26.1238	26.4557	26.9263	29.0655	26.8501	29.8228
Q88PP6_PSEPK	PP_0802	Putative chemotaxis protein	27.2776	26.8416	25.5264	#NUM!	28.2363	28.0109	29.1775	28.8624
Q88PQ4_PSEPK	fruK	Phosphofructokinase	25.3835	25.0649	#NUM!	24.6635	25.0296	25.7609	26.3821	25.5824
Q88PQ6_PSEPK	cra	Catabolite repressor/activator	27.87	27.479	26.9671	27.5681	28.6475	28.6208	29.1445	29.0142
Q88PR1_PSEPK	nadC	Quinolinate phosphoribosyltransferase [decarboxylating]	25.7447	25.6295	25.806	27.8764	28.5477	27.6181	27.6568	27.3438
Q88PR2_PSEPK	trxB	Thioredoxin reductase	28.606	28.6381	28.5077	28.9845	29.7392	29.4183	29.0161	29.5264
Q88PS1_PSEPK	PP_0777	Glutathione peroxidase	26.8011	26.7925	26.2573	26.7226	29.0298	28.422	28.9149	28.5957
Q88PS2_PSEPK	slyD	Peptidyl-prolyl cis-trans isomerase	30.9319	30.1106	30.2499	30.7484	31.7769	32.0939	32.2119	31.808
Q88PS5_PSEPK	yiaD	OmpA/MotB domain-containing protein	28.5034	28.3098	27.6199	28.1372	30.3472	30.004	29.9234	30.0794
Q88PT2_PSEPK	PP_0766	Uncharacterized protein	35.6732	35.8068	35.5743	35.0203	34.4389	34.4701	34.9641	34.6373
Q88PT3_PSEPK	PP_0765	Uncharacterized protein	33.8577	33.3304	33.7093	33.9301	33.0004	32.7801	33.1939	33.0029
Q88PT5_PSEPK	PP_0763	Medium-chain-fatty-acid CoA ligase	29.4676	29.2644	29.2173	28.9096	31.9108	31.1532	31.8513	31.5213
Q88PT6_PSEPK	hprA	Glycerate dehydrogenase	26.2485	26.3328	25.6261	26.2215	27.9821	28.2364	27.7798	28.4543
Q88PT9_PSEPK	PP_0759	Peptidase	28.8805	29.1867	28.3642	29.1513	28.738	28.6103	28.2287	28.8509
Q88PU5_PSEPK	PP_0753	Putative Lipoprotein	30.7538	30.5051	30.6792	30.7157	31.0253	31.2299	31.4702	31.2747
Q88PV1_PSEPK	PP_0747	Hypoxanthine-guanine phosphoribosyltransferase	25.7522	26.8714	26.376	26.3392	26.8872	26.7788	28.4563	28.1557
Q88PV6_PSEPK	PP_0742	Renalase	28.4922	26.2102	26.2215	27.0872	29.7733	29.7652	29.4548	29.481
Q88PX3_PSEPK;tr	PP_0725	Conserved hypothetical TPR repeat protein	26.9091	26.9815	26.1618	25.7099	29.385	29.1267	29.5023	29.3871
Q88PX9_PSEPK	ychF	Ribosome-binding ATPase YchF	28.0231	28.0406	27.4347	28.2385	30.4217	30.0761	30.3058	29.803
Q88PY6_PSEPK	ppkB	Polyphosphate kinase	27.9106	27.4238	27.2901	27.0179	30.7683	29.9609	30.1164	30.5637
Q88PY7_PSEPK	ycaC-I	Putative hydrolase	31.8424	31.5103	30.8954	31.1517	32.8438	32.8495	33.1935	32.8688
Q88Q06_PSEPK	PP_0692	Uncharacterized protein	26.8919	26.432	25.792	27.4846	27.0217	#NUM!	26.2514	26.6385
Q88Q11_PSEPK	ispB	Octaprenyl diphosphate synthase	29.5044	28.902	29.1364	29.6087	29.707	29.9664	29.5458	29.5544
Q88Q14_PSEPK	fklB-I	Peptidyl-prolyl cis-trans isomerase	26.6451	25.0124	25.3339	26.0973	30.129	29.7391	29.6913	30.0764
Q88Q18_PSEPK	PP_0680	Endopeptidase La	28.942	28.7218	28.2598	28.8489	31.2599	31.0062	30.8296	30.9677
Q88Q23_PSEPK	gdhA	Glutamate dehydrogenase	28.7518	28.2826	29.1372	28.603	25.6659	25.0898	24.9745	24.251
Q88Q24_PSEPK	ettA	Energy-dependent translational throttle protein EttA	30.0499	29.3558	28.8719	28.695	32.6207	32.2513	32.8151	32.5963
Q88Q41_PSEPK	PP_0657	Putative Amino acid ABC transporter, periplasmic amino acid-binding protein	27.8867	28.936	28.4872	28.8054	27.4906	27.5519	27.6773	27.9734
Q88Q58_PSEPK	PP_0640	Uncharacterized protein	26.9756	25.5625	25.5436	24.6059	29.3885	28.4188	28.998	29.2492
Q88Q73_PSEPK	bamD	Outer membrane protein assembly factor BamD	27.2348	25.1438	27.4678	27.731	29.7246	29.4318	29.792	29.6227
Q88Q76_PSEPK	PP_0619	Branched-chain amino acid ABC transporter, periplasmic amino acid-binding protein	29.9801	29.806	29.0977	29.4677	27.472	27.0757	27.0179	27.6351
Q88Q93_PSEPK	ribF	Riboflavin biosynthesis protein	25.4784	24.4394	23.6103	25.6055	28.2367	28.3704	28.3554	28.1775
Q88Q97_PSEPK	mmsA-I	Methylmalonate-semialdehyde dehydrogenase	28.9544	28.3692	28.3778	28.6651	29.399	29.4708	28.8131	28.7971
Q88Q98_PSEPK	PP_0596	Omega-amino acid--pyruvate aminotransferase	28.8271	27.8944	28.3933	28.1715	28.1654	27.3301	27.9472	27.7453
Q88QA2_PSEPK	PP_0592	Oxidoreductase, short chain dehydrogenase/reductase family	29.6329	29.6257	29.2126	29.7633	30.4695	30.2588	30.2811	29.0762
Q88QA7_PSEPK	PP_0587	Uncharacterized protein	26.3037	#NUM!	26.3111	26.4736	27.108	26.8397	27.1442	27.1434
Q88QB3_PSEPK	PP_0581	3-oxoacyl-(Acyl-carrier-protein) reductase	28.5601	27.8198	26.9815	27.3849	31.2208	31.2344	31.0947	31.4647
Q88QB4_PSEPK	PP_0580	MaoC domain protein	27.1059	25.576	26.4832	25.3674	29.1374	28.5655	27.9351	27.2034
Q88QB8_PSEPK	PP_0576	Putative Lipoprotein	29.5128	29.3115	29.1886	29.7447	30.0678	29.3839	28.9716	29.9262
Q88QC0_PSEPK	PP_0574	DNA-binding response regulator, LuxR family	27.2989	24.7362	25.1704	#NUM!	29.1152	28.2358	28.9803	27.7914
Q88QD5_PSEPK	accB	Biotin carboxyl carrier protein of acetyl-CoA carboxylase	25.5933	27.7939	#NUM!	27.8214	30.2905	29.5363	30.0289	30.357
Q88QD6_PSEPK	accC	Biotin carboxylase	32.6121	32.3348	32.2776	32.337	33.1451	33.1375	33.1084	33.2987
Q88QE3_PSEPK	PP_0551	MORN domain protein	26.8856	27.5112	30.049	26.6834	28.5701	28.3515	28.7961	28.7494
Q88QE4_PSEPK	PP_0550	NAD(P)-bd	27.0978	26.9916	26.3606	27.3248	29.0617	29.2468	28.993	29.3647
Q88QE7_PSEPK	mpl	UDP-N-acetylmuramate--L-alanyl-gamma-D-glutamyl-meso-2,6-diaminoheptandioate ligase	26.4301	25.1047	23.9283	#NUM!	29.2734	28.7641	28.9557	27.6623
Q88QE9_PSEPK	aldB-I	Aldehyde dehydrogenase	34.1031	33.946	34.0259	34.0844	34.8314	34.7939	35.099	35.0122
Q88QF3_PSEPK	PP_0541	Acetyltransferase, GNAT family	31.2096	30.9429	30.1796	30.2814	30.5562	31.0979	30.5999	31.7089
Q88QF8_PSEPK	PP_0536	Hemerythrin domain-containing protein	30.151	29.544	29.2555	29.4227	32.2942	32.2346	31.6094	31.9517
Q88QF9_PSEPK	PP_0535	Outer membrane ferric siderophore receptor	28.3915	26.3865	28.5619	28.512	26.7701	26.0977	26.2821	25.5915
Q88QG6_PSEPK	ispA	Farnesyl diphosphate synthase	#NUM!	25.9135	26.3934	26.0505	27.3611	27.6982	27.2481	27.4415
Q88QH2_PSEPK	PP_0521	PBPb domain-containing protein	28.9746	29.2276	28.1575	28.5175	26.1886	26.0603	26.2642	25.6526
Q88QH7_PSEPK	ribAB-I	3,4-dihydroxy-2-butanone 4-phosphate synthase	29.1336	27.7019	27.8439	28.5855	30.0197	29.556	30.0136	29.7987
Q88QH8_PSEPK	ribE	Riboflavin synthase	28.8189	27.9453	27.5423	27.907	27.4059	26.7959	26.5885	27.8667
Q88QI1_PSEPK	PP_0512	Uncharacterized protein	28.0769	27.8875	27.404	27.8422	27.4059	27.7304	27.5316	28.0416
Q88QI2_PSEPK	trx	Thioredoxin	28.6595	28.403	28.4144	28.5137	29.1423	29.2535	29.0575	29.1216
Q88QI4_PSEPK	PP_0508	Uncharacterized protein	32.9542	33.01	33.1609	33.1007	32.633	32.4745	32.7754	32.9828
Q88QI5_PSEPK	PP_0507	Putative ABC efflux transporter, ATP-binding protein	25.0873	25.1166	#NUM!	24.4068	30.7687	30.2502	29.6557	30.829
Q88QI7_PSEPK	PP_0505	Uncharacterized protein	29.6476	29.8225	29.3483	30.0332	29.8099	29.1773	29.8248	29.8498
Q88QI8_PSEPK	oprG	Outer membrane protein OprG	35.9845	36.1243	36.4534	36.0324	33.1163	33.8752	32.8875	32.5205
Q88QJ2_PSEPK	PP_0500	dTDP-4-dehydrorhamnose reductase	23.998	26.0737	25.1428	#NUM!	27.6177	27.7257	27.7747	27.2026
Q88QK8_PSEPK	bfr-I	Bacterioferritin	29.5315	28.0672	28.2388	28.1611	30.3269	29.9581	30.143	29.8232
Q88QK9_PSEPK	katA	Catalase	29.7637	29.6043	29.8279	29.7655	30.0398	29.5278	29.7064	29.8458
Q88QL5_PSEPK	secY	Protein translocase subunit SecY	24.5437	#NUM!	24.3652	23.987	31.0137	30.9982	30.8824	30.8339
Q88QP6_PSEPK	nusG	Transcription termination/antitermination protein NusG	30.6522	30.6407	30.6738	30.3224	30.9523	30.8367	31.0322	30.4887
Q88QQ8_PSEPK	PP_0430	NMO domain-containing protein	26.4214	25.3698	25.4007	25.5557	29.0465	29.2856	28.4312	28.9936
Q88QR0_PSEPK	hinT	Aminoacyl-adenylate hydrolase/purine nucleoside phosphoramidase	30.2546	29.5945	30.2244	30.1694	31.2742	31.261	31.1212	31.3823
Q88QS1_PSEPK	trpE	Anthranilate synthase component 1	28.8893	28.6437	27.5013	27.767	30.8164	30.164	30.3811	30.1579
Q88QS3_PSEPK	rpe	Ribulose-phosphate 3-epimerase	27.6931	27.4809	27.5899	28.1501	28.833	28.3727	28.8542	29.0239
Q88QS6_PSEPK	PP_0412	Polyamine ABC transporter, periplasmic polyamine-binding protein	33.2206	33.0071	32.6861	32.7239	31.3236	30.7611	30.697	31.5801
Q88QS7_PSEPK;tr	potA	Spermidine/putrescine import ATP-binding protein PotA	26.1459	24.5554	#NUM!	24.8658	29.8975	29.2631	29.5538	27.4944
Q88QS8_PSEPK	uhpA	DNA-binding response regulator UhpA	26.5879	26.2062	26.0297	#NUM!	26.4459	25.1437	26.9411	26.416
Q88QT0_PSEPK	PP_0408	Uncharacterized protein	27.6798	27.7795	27.0253	27.7228	27.0818	27.4482	27.5821	27.3629
Q88QU0_PSEPK	yeaG	Protein kinase	34.4637	34.0961	34.3242	34.0702	35.1964	35.2238	35.1515	35.0822
Q88QU1_PSEPK	ycgB	Putative type IV piliation protein	27.3088	26.4487	25.8424	26.2112	31.1725	30.9985	30.8742	30.7286
Q88QU7_PSEPK	rpoD	RNA polymerase sigma factor RpoD	31.6111	30.8262	30.9593	30.8885	32.9416	32.6489	32.6363	32.6134
Q88QV1_PSEPK	davB	Lysine 2-monooxygenase	28.0842	28.5471	28.462	28.6886	28.1756	27.5561	28.5202	28.2073
Q88QV2_PSEPK	davA	5-aminopentanamidase	27.4594	25.968	26.4726	26.978	29.5975	29.3848	28.8853	29.4808
Q88QW4_PSEPK;tr	PP_0370	Acyl-CoA dehydrogenase family protein	29.5262	29.1634	27.823	28.6685	30.1119	30.7128	30.2882	30.3423
Q88QW6_PSEPK	PP_0368	Putative Acyl-CoA dehydrogenase	31.2676	30.7508	30.6317	30.8011	32.342	32.2264	32.3828	31.9232
Q88QW7_PSEPK	PP_0367	Uncharacterized protein	33.2329	33.2746	35.0186	33.3505	30.0645	29.126	28.8184	30.6721
Q88QW8_PSEPK	bioD	ATP-dependent dethiobiotin synthetase BioD	28.331	27.0116	27.2955	27.3773	29.7115	29.5481	29.8462	30.2568
Q88QX7_PSEPK	PP_0357	Glycine cleavage system transcriptional repressor	27.0671	27.0618	26.6014	#NUM!	28.3139	27.9997	28.986	28.641
Q88QY4_PSEPK	PP_0350	Outer membrane ferrichrome-iron receptor	27.1721	26.2096	25.7464	23.9961	26.9466	26.6331	25.3339	26.5097
Q88QZ3_PSEPK	waaF	ADP-heptose:LPS heptosyltransferase II	25.4878	26.178	24.3143	25.6305	25.9553	26.4515	25.7578	26.2942
Q88QZ5_PSEPK	aceE	Pyruvate dehydrogenase E1 component	34.3168	34.3065	34.1119	34.1319	35.4704	35.3475	35.459	35.4586
Q88QZ6_PSEPK	aceF	Acetyltransferase component of pyruvate dehydrogenase complex	32.7456	32.5568	31.9107	32.2492	34.3324	34.0134	34.0826	34.0542
Q88QZ9_PSEPK	PP_0335	Glutathione S-transferase family protein	27.815	27.4568	27.5405	25.9817	28.3469	27.8131	27.447	27.9573
Q88R01_PSEPK	PP_0333	Zn	27.92	28.329	28.2244	28.0804	25.8749	25.96	26.0753	26.1262
Q88R06_PSEPK;REV__tr	fdhA	Formaldehyde dehydrogenase	26.6819	25.7984	#NUM!	26.3504	26.5264	24.1415	26.1018	25.8107
Q88R09_PSEPK	soxA	Sarcosine oxidase subunit alpha	27.0869	27.0761	26.0315	#NUM!	26.7238	27.0983	26.192	27.7101
Q88R13_PSEPK	ltaE	L-threonine aldolase	27.939	26.7083	26.1309	27.1919	28.6577	28.5313	28.4466	28.3738
Q88R26_PSEPK	PP_0308	Putative dipeptidase	27.8602	27.4264	28.1966	28.1547	26.7171	26.5163	26.6259	26.2825
Q88R38_PSEPK	cbcX	Choline / betaine / carnitine ABC transporter-substrate binding protein	31.3224	31.3842	31.1878	31.4176	31.7213	31.2333	31.7045	31.8338
Q88R51_PSEPK	aotP	Arginine/ornithine transport ATP-binding protein AotP	25.2616	26.2583	25.0483	25.655	27.4539	26.9862	25.5425	27.6988
Q88R52_PSEPK	artJ	L-arginine ABC transporter-periplasmic binding subunit	32.7859	33.2868	32.8382	32.9715	32.0049	31.8307	32.0894	31.8784
Q88R66_PSEPK	oprQ	Outer-membrane porin D	33.1246	33.6066	33.4422	33.2446	31.9553	32.2505	32.0844	32.066
Q88R72_PSEPK	PP_0262	YiiD	25.031	25.8053	26.2559	25.5101	26.2431	25.8819	26.3237	26.1433
Q88R73_PSEPK	cysQ	3(2),5-bisphosphate nucleotidase CysQ	25.0601	24.7695	#NUM!	24.451	24.8568	25.3682	26.6819	25.5204
Q88R74_PSEPK	nudE	ADP-sugar pyrophosphorylase	23.4609	25	25.3267	25.1803	28.6863	28.3739	28.6415	29.1805
Q88R76_PSEPK	ygaU	Regulator of murein cross-linking	30.7941	30.9969	31.0492	30.9719	35.0108	34.8537	35.0487	35.057
Q88R87_PSEPK	ompR	Two-component system DNA-binding response transcriptional dual regulator	29.7359	29.6441	29.2559	29.3877	29.7826	29.1828	29.7779	29.6559
Q88R98_PSEPK	PP_0235	Alkyl hydroperoxide reductase C	31.4672	31.4378	31.3745	31.4344	32.2693	32.4503	32.3529	32.2674
Q88R99_PSEPK	oprE	Outer-membrane porin E	34.1058	34.0124	34.1175	34.0692	33.3327	33.1069	33.0154	33.3744
Q88RA0_PSEPK	tauA	Taurine ABC transporter periplasmic binding subunit	29.0623	30.5411	29.2069	29.5485	25.9875	27.1215	26.7739	26.3392
Q88RA5_PSEPK	PP_0228	Serine O-acetyltransferase	27.1282	26.8687	25.1101	27.0325	28.3756	28.2914	28.1827	27.897
Q88RA6_PSEPK	fliY	Periplasmic cystine-binding protein	35.9186	35.7264	35.6165	35.7704	33.5338	33.3655	33.2956	32.9516
Q88RB8_PSEPK	PP_0215	Response regulator	27.7321	26.6157	26.8479	26.7419	28.8625	29.6156	29.0441	28.9488
Q88RC9_PSEPK	PP_0203	Putative dipeptidase	31.7505	32.061	31.4655	31.662	29.7108	29.7045	29.5306	29.8909
Q88RD0_PSEPK	PP_0202	CBS domain-containing protein	30.2874	29.7754	29.7345	30.0894	30.458	30.5735	31.149	31.461
Q88RD1_PSEPK	PP_0201	tRNA	24.7399	23.9554	26.0437	#NUM!	33.001	33.0426	33.0153	32.9064
Q88RE6_PSEPK	algR	Positive alginate biosynthesis regulatory protein	28.9134	28.8887	28.3718	27.6785	29.932	29.6665	29.5036	29.9661
Q88RE7_PSEPK	PP_0183	Glutathione S-transferase	#NUM!	26.2307	25.7717	25.2823	27.2995	26.8011	26.8148	26.3729
Q88RF7_PSEPK	PP_0173	Putative transcriptional factor-related protein	28.2666	28.0041	28.0215	27.7625	27.7726	27.4837	27.9534	27.9526
Q88RG0_PSEPK	PP_0170	ABC transporter, periplasmic binding protein	27.5316	27.4815	26.5015	27.2848	23.5146	24.3907	24.5665	24.975
Q88RG2_PSEPK	PP_0168	Putative surface adhesion protein	41.679	41.7118	42.1909	42.0052	34.1841	34.1917	34.262	34.1946
Q88RH1_PSEPK	PP_0159	Putative CoA-transferase family III	26.1283	25.1867	26.3876	#NUM!	27.2872	27.3835	27.9143	27.2964
Q88RJ5_PSEPK	PP_0134	Uncharacterized protein	26.4858	25.9964	25.4672	25.9137	26.4715	26.834	26.1822	26.5369
Q88RJ9_PSEPK	amiD	1,6-anhydro-N-acetylmuramyl-L-alanine amidase	30.69	30.6416	31.1676	30.8761	28.2904	28.7197	27.7578	27.982
Q88RK2_PSEPK	dsbA	Thiol:disulfide interchange protein	29.8169	28.9558	31.0902	30.7304	30.1225	29.5576	29.1315	30.2135
Q88RK3_PSEPK	cc	Cytochrome c4	29.1417	27.9834	28.7825	29.7931	30.2347	29.6997	29.2692	29.9531
Q88RK6_PSEPK	polA	DNA polymerase I	29.0491	28.5003	28.0207	28.4299	30.556	30.7059	30.2104	30.5458
Q88RK7_PSEPK	PP_0122	Uncharacterized protein	27.3149	27.1865	27.0491	26.5803	30.2638	29.9484	30.0105	29.9847
Q88RK9_PSEPK	PP_0120	High-affinity zinc uptake system protein ZnuA	31.7401	31.1572	30.2924	31.3685	29.5492	28.4651	29.5865	29.7286
Q88RL3_PSEPK	PP_0116	Putative lipoprotein	26.7305	27.2804	26.2058	25.6808	30.7863	30.6058	30.7509	30.8159
Q88RL7_PSEPK	metQ	Methionine ABC transporter, periplasmic binding protein	32.7241	32.9699	32.9114	32.9752	32.4583	32.0267	32.3861	32.6434
Q88RM9_PSEPK	cynT	Carbonic anhydrase	28.686	30.2736	30.0679	29.7258	29.9573	29.262	29.0718	28.781
Q88RN3_PSEPK	prlC	Oligopeptidase A	30.1268	29.5029	29.4989	29.6003	29.5875	29.5722	29.3516	29.6498
Q88RN8_PSEPK	PP_0091	Putative lipoprotein	31.1069	30.2784	31.4231	30.6245	29.7502	29.7841	29.4666	30.0935
Q88RP1_PSEPK;tr	PP_0088	Putative alkanal monooxygenase	25.6402	26.6763	26.8555	26.1699	26.0423	25.8749	27.4206	26.7412
Q88RQ3_PSEPK	PP_0076	Putative choline betaine-binding protein	30.1211	30.8048	30.3187	30.887	27.8029	28.0225	27.9946	27.7209
Q88RQ7_PSEPK	qor-I	Quinone oxidoreductase	31.1341	30.711	31.2347	30.9482	32.3206	31.8619	31.9568	31.9532
Q88RV0_PSEPK;tr	czcR-I	Two component heavy metal response regulator	27.1724	27.4044	26.9696	27.2144	28.6081	27.6788	27.4371	28.8115
Q88RW1_PSEPK	PP_0018	Uncharacterized protein	28.4872	28.1125	28.5509	28.823	30.018	29.9904	29.3628	29.6528
Q88RW2_PSEPK	PP_0017	Putative transcriptional regulator	28.2237	28.3036	28.0886	28.3682	30.3735	30.3012	29.8487	30.2708
Q88RW6_PSEPK	gyrB	DNA gyrase subunit B	28.3422	27.0014	25.9034	25.0479	31.2949	31.3779	31.2813	30.8413
AHPF_PSEPK	ahpF	Alkyl hydroperoxide reductase subunit F	30.015	29.9239	31.205	30.2993	#NUM!	#NUM!	#NUM!	#NUM!
RIMP_PSEPK	rimP	Ribosome maturation factor RimP	26.4907	26.4115	25.8275	26.0614	#NUM!	#NUM!	#NUM!	27.939
FLIE_PSEPK	fliE	Flagellar hook-basal body complex protein FliE	#NUM!	27.0665	28.4227	29.023	#NUM!	#NUM!	#NUM!	#NUM!
GLAH_PSEPK	glaH	Glutarate 2-hydroxylase	23.8684	24.4744	#NUM!	24.5296	#NUM!	#NUM!	#NUM!	#NUM!
GCSP1_PSEPK	gcvP1	Glycine dehydrogenase (decarboxylating) 1	26.6433	27.4245	28.3454	29.0268	#NUM!	23.7276	#NUM!	#NUM!
TRPD_PSEPK	trpD	Anthranilate phosphoribosyltransferase	#NUM!	25.7185	26.1923	25.2848	#NUM!	#NUM!	#NUM!	#NUM!
SSUD_PSEPK	ssuD	Alkanesulfonate monooxygenase	25.432	25.6731	25.5924	26.8077	#NUM!	24.6632	23.0284	#NUM!
A0A140FW33_PSEPK	PP_5480	Uncharacterized protein	27.9551	27.7195	#NUM!	26.8433	25.0413	#NUM!	#NUM!	#NUM!
A0A140FW60_PSEPK	PP_5504	Uncharacterized protein	25.5531	25.6908	25.4691	#NUM!	25.1655	24.6117	#NUM!	#NUM!
A0A140FWF0_PSEPK	PP_5743	Putative TonB-dependent receptor protein	32.8765	32.2525	31.3526	33.317	#NUM!	#NUM!	#NUM!	#NUM!
A0A140FWQ0_PSEPK	PP_5698	Uncharacterized protein	31.9504	31.5213	31.44	31.4677	#NUM!	#NUM!	26.0275	#NUM!
Q88C21_PSEPK	PP_5362	Uncharacterized protein	25.5217	25.4079	25.6333	25.1882	#NUM!	#NUM!	24.6416	#NUM!
Q88C27_PSEPK	vdlD	Protein VdlD	26.8363	25.7156	25.5279	25.8173	26.3326	26.2075	#NUM!	#NUM!
Q88C79_PSEPK	PP_5304	Putative Lipoprotein	30.8422	30.1622	30.9266	30.9208	#NUM!	#NUM!	#NUM!	#NUM!
Q88CE3_PSEPK;tr	PP_5238	Uncharacterized protein	28.8289	29.4325	29.379	28.9212	#NUM!	#NUM!	#NUM!	#NUM!
Q88CF2_PSEPK	PP_5229	Uncharacterized protein	26.8021	25.4454	26.1113	#NUM!	#NUM!	26.5535	#NUM!	26.5342
Q88CT8_PSEPK	PP_5092	Putative exported NLP/P60 protein	25.8578	26.2826	27.9439	27.7637	#NUM!	#NUM!	#NUM!	#NUM!
Q88CV7_PSEPK	PP_5073	BOF domain-containing protein	27.7486	29.902	#NUM!	28.1665	#NUM!	#NUM!	#NUM!	#NUM!
Q88D65_PSEPK	PP_4962	Uncharacterized protein	#NUM!	26.8706	26.4548	26.0218	#NUM!	#NUM!	#NUM!	#NUM!
Q88D72_PSEPK	PP_4955	PBPb domain-containing protein	26.1786	27.5754	#NUM!	27.5448	#NUM!	24.7409	25.5327	#NUM!
Q88DD0_PSEPK	amiC	N-acetylmuramoyl-L-alanine amidase	#NUM!	25.952	26.2822	27.0723	#NUM!	#NUM!	#NUM!	#NUM!
Q88DE1_PSEPK	PP_4886	Uncharacterized protein	24.547	25.2526	#NUM!	24.0926	#NUM!	#NUM!	#NUM!	#NUM!
Q88DE2_PSEPK	PP_4885	Uncharacterized protein	25.3542	25.3489	26.0945	25.8342	#NUM!	#NUM!	#NUM!	#NUM!
Q88DM0_PSEPK	mltB	Membrane-bound lytic murein transglycosylase B	27.5502	26.5028	26.6621	#NUM!	#NUM!	#NUM!	#NUM!	#NUM!
Q88DM1_PSEPK	rlpA	Endolytic peptidoglycan transglycosylase RlpA	29.0905	28.8065	28.9049	30.1125	#NUM!	#NUM!	#NUM!	#NUM!
Q88DS5_PSEPK	PP_4748	Amino acid ABC transporter, periplasmic amino acid-binding protein	25.5921	26.5951	25.9333	25.7045	24.7242	25.1012	#NUM!	#NUM!
Q88EA2_PSEPK	PP_4564	Putative Lipoprotein	24.5011	25.822	#NUM!	24.7205	#NUM!	#NUM!	#NUM!	#NUM!
Q88EF2_PSEPK	PP_4513	Uncharacterized protein	26.4412	27.6036	#NUM!	27.1161	#NUM!	25.6894	#NUM!	26.7321
Q88EG1_PSEPK	PP_4504	Uncharacterized protein	29.7235	30.05	29.9882	30.1237	#NUM!	#NUM!	#NUM!	24.4757
Q88EQ9_PSEPK	flgA	Flagella basal body P-ring formation protein FlgA	26.6534	26.5603	28.3443	28.1716	#NUM!	#NUM!	#NUM!	#NUM!
Q88ER7_PSEPK	flgF	Flagellar basal-body rod protein FlgF	32.6031	32.113	33.1501	33.535	24.1251	#NUM!	#NUM!	24.9203
Q88ES1_PSEPK	flgJ	Muramidase FlgJ	33.6694	34.2201	34.2507	34.1327	#NUM!	#NUM!	#NUM!	#NUM!
Q88F07_PSEPK	PP_4293	Uncharacterized protein	26.3291	25.8084	25.4047	#NUM!	#NUM!	#NUM!	24.837	24.588
Q88F34_PSEPK	fnrA	DNA-binding transcriptional dual regulator	26.367	26.3573	25.8949	25.4997	#NUM!	#NUM!	#NUM!	25.282
Q88FX0_PSEPK	betT-III	Choline/carnitine/betaine transporter BetTC	#NUM!	28.5973	29.0731	29.5927	#NUM!	#NUM!	#NUM!	#NUM!
Q88GC8_PSEPK	pvdA	L-ornithine 5-monooxygenase	26.949	26.1526	26.4817	26.1416	#NUM!	#NUM!	#NUM!	#NUM!
Q88GF0_PSEPK	PP_3774	Alginate	26.3216	27.5761	28.3794	28.2871	23.3116	#NUM!	23.1005	#NUM!
Q88GI0_PSEPK	PP_3743	Uncharacterized protein	24.6336	24.6935	24.3973	24.7791	#NUM!	#NUM!	#NUM!	#NUM!
Q88GV2_PSEPK	PP_3615	Uncharacterized protein	27.1468	28.4399	28.6894	28.1681	#NUM!	#NUM!	#NUM!	#NUM!
Q88H10_PSEPK	PP_3555	Putative Transmembrane sensor	28.4078	29.1254	28.6587	29.0824	#NUM!	#NUM!	#NUM!	#NUM!
Q88HX4_PSEPK	PP_3229	Putative Periplasmic aliphatic sulfonate-binding protein	25.2287	26.094	25.7013	24.5485	#NUM!	#NUM!	#NUM!	#NUM!
Q88K07_PSEPK	PP_2486	NADH-dependent flavin oxidoreductase, Oye family	24.1758	24.1422	#NUM!	23.8852	#NUM!	#NUM!	#NUM!	23.0592
Q88KA4_PSEPK	PP_2386	Uncharacterized protein	24.5772	25.4004	#NUM!	25.5634	#NUM!	#NUM!	#NUM!	#NUM!
Q88KD0_PSEPK	PP_2360	Putative type 1 pili subunit CsuA/B protein	28.7416	29.9665	29.1755	30.5264	#NUM!	#NUM!	23.2676	#NUM!
Q88KD2_PSEPK	PP_2358	Putative Type 1 pili subunit CsuA/B protein	31.2153	30.7106	31.2388	31.558	#NUM!	#NUM!	22.8705	#NUM!
Q88LY2_PSEPK	PP_1794	Uncharacterized protein	26.3058	26.4186	26.9199	26.0489	#NUM!	#NUM!	#NUM!	#NUM!
Q88MA4_PSEPK	PP_1670	Putative Lipoprotein	27.5453	27.1075	28.2413	28.4964	#NUM!	#NUM!	#NUM!	#NUM!
Q88MI8_PSEPK	PP_1583	Putative Structural protein P5	26.8297	26.3556	26.5772	27.1568	#NUM!	#NUM!	#NUM!	#NUM!
Q88MI9_PSEPK	PP_1582	Uncharacterized protein	29.178	27.7648	27.6121	26.841	#NUM!	#NUM!	#NUM!	#NUM!
Q88MJ0_PSEPK	PP_1581	BNR domain protein	25.7978	26.214	27.083	27.286	#NUM!	#NUM!	#NUM!	#NUM!
Q88MJ7_PSEPK	PP_1574	Uncharacterized protein	27.9075	28.3353	28.202	26.2712	#NUM!	#NUM!	#NUM!	#NUM!
Q88MJ8_PSEPK	PP_1573	Putative Major tail protein	28.4822	28.6872	29.071	29.3247	#NUM!	#NUM!	#NUM!	#NUM!
Q88MK4_PSEPK	PP_1567	Capsid protein	30.5189	30.3319	30.717	30.6217	#NUM!	#NUM!	#NUM!	#NUM!
Q88MM3_PSEPK	PP_1548	TerB domain-containing protein	30.1923	30.3869	31.7328	31.2144	23.0098	#NUM!	#NUM!	23.2966
Q88MM8_PSEPK	PP_1543	Uncharacterized protein	28.9058	28.5929	29.0156	28.888	#NUM!	#NUM!	#NUM!	#NUM!
Q88NG4_PSEPK	PP_1245	SH3b domain-containing protein	25.0186	24.9979	25.7202	25.5421	#NUM!	#NUM!	#NUM!	#NUM!
Q88NS0_PSEPK	PP_1135	Uncharacterized protein	26.0771	25.7868	26.1645	26.3935	#NUM!	#NUM!	#NUM!	#NUM!
Q88P36_PSEPK	gtsC	Mannose/glucose ABC transporter, permease protein	#NUM!	29.3459	30.5306	30.7452	#NUM!	#NUM!	#NUM!	#NUM!
Q88P74_PSEPK	holC	DNA polymerase III subunit chi	24.6422	23.441	23.6592	#NUM!	#NUM!	#NUM!	23.8013	23.9788
Q88PC1_PSEPK	rlpA	Endolytic peptidoglycan transglycosylase RlpA	28.8551	28.0471	26.5601	28.1367	#NUM!	#NUM!	24.3578	24.211
Q88PI9_PSEPK	PP_0861	Outer membrane ferric siderophore receptor	24.764	24.675	25.053	25.5278	#NUM!	#NUM!	#NUM!	#NUM!
Q88PW1_PSEPK	pagL-I	Lipid A deacylase	27.9593	27.4932	28.926	28.0236	#NUM!	25.8594	25.948	#NUM!
Q88QQ3_PSEPK	PP_0435	Peptidase, M23/M37 family	29.2911	27.5654	29.3312	29.5855	#NUM!	#NUM!	#NUM!	#NUM!
Q88R30_PSEPK	caiX	Carnitine uptake ABC transporter, periplasmic component	29.275	29.3948	28.5239	29.6043	#NUM!	#NUM!	#NUM!	26.9237
Q88R79_PSEPK	PP_0255	Gly-zipper	31.7818	31.681	31.7577	30.6766	#NUM!	#NUM!	#NUM!	#NUM!
Q88R96_PSEPK	ssuA	Aliphatic sulfonate ABC transporter-periplasmic binding protein / transport of isethionate	27.0431	27.6632	27.9616	28.177	#NUM!	#NUM!	#NUM!	#NUM!
Q88RB2_PSEPK	PP_0221	Methionine ABC transporter periplasmic-binding lipoprotein (MetQ-like protein)	24.942	26.996	26.8776	26.875	#NUM!	23.9133	#NUM!	24.9638
Q88RG6_PSEPK	PP_0164	Uncharacterized protein	25.1987	25.5071	24.6161	25.3582	#NUM!	#NUM!	#NUM!	#NUM!

## Sheet: All oxidoreductases (secretome)
Normalized data of all oxidoreductases in secretome			Maxquant processed protein abundance (log2 transformed)				Maxquant processed protein abundance (log2 transformed)
Uniport ID	Gene	Protein Name	secretome_r1	secretome_r2	secretome_r3	secretome_r4	pellet_r1	pellet_r2	pellet_r3	pellet_r4
Q88CW1_PSEPK	trxC	Thioredoxin 2	25.2375	#NUM!	24.8389	25.8525	25.0146	24.8539	25.1663	25.688
Q88CV4_PSEPK	gltB	L-glutamate synthase(NADPH) alpha subunit	30.0289	29.6625	29.8334	29.4632	31.2921	31.0952	31.0403	31.2019
Q88CV5_PSEPK	gltD	Glutamate synthase (NADPH) beta subunit	25.9671	26.4247	26.4019	25.2795	28.6668	28.8014	28.79	29.2003
Q88CA8_PSEPK	PP_5273	Putative Oxidoreductase	26.5591	25.6526	25.1733	25.3546	27.6754	27.8845	27.6685	27.2094
A0A140FVX4_PSEPK	pntAA	Pyridine nucleotide transhydrogenase subunit alpha	29.5955	29.1072	28.3161	28.983	30.4306	30.2277	29.9532	30.4594
PQQC_PSEPK	pqqC	Pyrroloquinoline-quinone synthase	27.3669	25.657	26.128	26.521	28.0433	28.1742	26.9778	26.3143
MQO1_PSEPK	mqo1	Probable malate:quinone oxidoreductase 1	30.2909	29.8267	29.8239	29.3939	31.1229	30.8206	30.2857	30.2697
ISPG_PSEPK	ispG	4-hydroxy-3-methylbut-2-en-1-yl diphosphate synthase (flavodoxin)	28.7142	26.8781	25.3261	#NUM!	29.087	29.2146	29.0448	29.4188
SODF_PSEPK	sodB	Superoxide dismutase [Fe]	26.1704	29.2629	29.7425	30.6039	30.6421	29.4206	30.2936	30.0146
MQO2_PSEPK	mqo2	Probable malate:quinone oxidoreductase 2	29.695	29.8654	29.6182	29.5141	29.8339	29.9607	29.4898	29.6948
ILVC_PSEPK	ilvC	Ketol-acid reductoisomerase (NADP(+))	33.6908	33.0902	32.9021	32.8524	33.6952	33.7018	33.8267	33.9156
MQO3_PSEPK	mqo3	Probable malate:quinone oxidoreductase 3	30.1317	30.0161	29.7652	29.8591	31.36	30.8445	30.9224	30.9082
STHA_PSEPK	sthA	Soluble pyridine nucleotide transhydrogenase	30.0237	29.9607	29.5121	29.6785	30.2098	30.0725	30.2372	30.52
Q88D96_PSEPK	PP_4931	DAO domain-containing protein	28.8301	28.4239	28.4404	28.7277	29.2772	28.9157	29.5179	29.5683
Q88F76_PSEPK	PP_4222	Putative SyrP protein	28.3122	#NUM!	28.3975	28.6402	26.6118	26.0044	26.1807	25.7544
Q88FH3_PSEPK	nuoF	NADH-quinone oxidoreductase subunit F	29.1905	28.1419	28.3876	28.0827	30.1061	30.0389	29.8168	29.774
Q88H18_PSEPK	PP_3547	Putative NAD(P)-binding oxidoreductase with NAD(P)-binding Rossmann-fold domain	28.5865	27.4245	27.6118	28.2326	28.9109	28.8686	28.7011	28.5831
Q88I55_PSEPK	PP_3146	Putative Oxidoreductase	25.1062	25.1031	25.2417	#NUM!	28.9446	28.709	#NUM!	28.8087
Q88I68_PSEPK	PP_3133	Putative Oxidoreductase	25.4516	26.582	25.3349	26.2025	26.0721	27.109	26.946	27.5292
Q88K07_PSEPK	PP_2486	NADH-dependent flavin oxidoreductase, Oye family	24.1758	24.1422	#NUM!	23.8852	#NUM!	#NUM!	#NUM!	23.0592
Q88LX7_PSEPK	rmd	Oxidoreductase Rmd	29.4964	27.5443	25.1557	27.9146	29.7206	29.9438	30.2639	30.2648
Q88M12_PSEPK	yciK	Putative oxidoreductase	29.7823	29.6603	29.3885	29.1095	30.0142	30.0006	30.2104	29.908
Q88MC7_PSEPK	PP_1646	Putative Thioredoxin	26.5437	27.9417	27.4772	#NUM!	29.148	29.3974	29.3789	29.3758
Q88NJ7_PSEPK	dps	DNA-binding stress protein	32.539	32.4579	32.6089	32.5946	33.1433	32.8355	33.0903	32.6649
Q88NX1_PSEPK	bfr-II	Bacterioferritin	28.0963	26.9944	28.4218	28.6467	29.5848	29.0209	29.839	29.8604
Q88PV6_PSEPK	PP_0742	Renalase	28.4922	26.2102	26.2215	27.0872	29.7733	29.7652	29.4548	29.481
Q88QK8_PSEPK	bfr-I	Bacterioferritin	29.5315	28.0672	28.2388	28.1611	30.3269	29.9581	30.143	29.8232
Q88RK2_PSEPK	dsbA	Thiol:disulfide interchange protein	29.8169	28.9558	31.0902	30.7304	30.1225	29.5576	29.1315	30.2135
Q88RQ7_PSEPK	qor-I	Quinone oxidoreductase	31.1341	30.711	31.2347	30.9482	32.3206	31.8619	31.9568	31.9532
Q88HV4_PSEPK	PP_3249	Putative oxidoreductase	28.8987	29.8716	29.4895	29.1823	27.904	26.8834	27.0398	27.4101
Q88CM6_PSEPK	PP_5154	Putative Oxidoreductase, FAD-binding	26.827	26.1894	25.7445	26.4452	27.4369	28.3383	27.943	26.8034
Q88IY2_PSEPK	PP_2867	Pyridine nucleotide-disulphide oxidoreductase family protein	27.059	27.5905	#NUM!	27.0402	30.1464	30.054	29.9248	30.051
Q88CG6_PSEPK	trxA	Thioredoxin	28.316	28.1412	28.9498	29.1574	31.6617	31.8837	32.1707	32.0478
Q88QI2_PSEPK	trx	Thioredoxin	28.6595	28.403	28.4144	28.5137	29.1423	29.2535	29.0575	29.1216
Q88D80_PSEPK	putA	Bifunctional protein PutA	29.3537	29.2373	28.8548	28.8803	31.3695	31.3768	31.0996	31.2186
Q88M05_PSEPK	aroA	3-phosphoshikimate 1-carboxyvinyltransferase	28.64	29.3561	29.2761	29.4192	30.8054	30.1261	30.4486	30.8177
Q88D63_PSEPK	epd	D-erythrose 4-phosphate dehydrogenase	25.1246	26.5336	25.2394	26.2547	27.2644	28.5098	26.6227	27.1032
Q88D95_PSEPK	PP_4932	Putative D-arabinose 1-dehydrogenase	25.2811	25.2356	#NUM!	25.7559	26.649	26.7728	26.6294	27.4582
Q88DP4_PSEPK	PP_4780	Putative Acyl-CoA dehydrogenase	26.5029	26.2245	25.0175	25.8577	29.2498	27.7899	28.5852	28.975
Q88E01_PSEPK	mmsA-II	Methylmalonate-semialdehyde dehydrogenase	30.1553	30.0714	29.6446	29.9327	30.9595	31.3457	31.1937	31.2746
Q88E02_PSEPK	mmsB	3-hydroxyisobutyrate dehydrogenase	29.0604	29.1128	28.8083	28.4916	30.3474	30.4157	30.4375	30.6312
Q88EP9_PSEPK	lpdV	Dihydrolipoyl dehydrogenase	27.72	28.0398	27.1077	27.4938	27.1966	28.0069	27.7001	27.736
Q88EQ1_PSEPK	bkdAB	Branched-chain alpha-keto acid dehydrogenase complex, beta subunit	25.7711	26.2408	24.5301	24.6934	26.8341	26.8259	26.5763	27.5949
Q88EQ2_PSEPK	bkdAA	2-oxoisovalerate dehydrogenase subunit alpha	24.829	25.7838	#NUM!	24.4516	26.925	26.805	26.1411	25.4021
Q88F20_PSEPK	xdhB	Xanthine dehydrogenase subunit XdhB	25.7715	25.3471	#NUM!	24.4094	27.188	27.5623	27.0537	27.1348
Q88FA5_PSEPK	sdhC	Succinate dehydrogenase cytochrome b556 subunit	25.6926	#NUM!	25.9401	26.0488	28.7821	28.8448	28.0755	27.9423
Q88FA7_PSEPK	sdhA	Succinate dehydrogenase flavoprotein subunit	30.4108	29.6935	29.3045	29.603	32.9585	32.937	32.8004	32.9173
Q88FA8_PSEPK	sdhB	Succinate dehydrogenase iron-sulfur subunit	29.1766	28.1174	28.8639	28.5408	31.6621	31.2581	30.7376	31.3778
Q88FA9_PSEPK	sucA	Oxoglutarate dehydrogenase (succinyl-transferring)	32.117	32.4197	32.2115	32.2052	33.7034	33.6742	33.5525	33.6579
Q88FB1_PSEPK	lpdG	Dihydrolipoyl dehydrogenase	34.3354	33.6099	33.838	33.96	34.3642	34.1581	34.3634	33.9491
Q88FM5_PSEPK	ivd	Isovaleryl-CoA dehydrogenase	28.2755	27.8492	27.8908	28.0228	28.8833	29.0826	28.885	28.5738
Q88FP6_PSEPK	gntZ	Putative 6-phosphogluconate dehydrogenase, decarboxylating	30.8709	30.7105	30.4446	30.4589	30.2269	30.5858	31.0283	30.9429
Q88FQ0_PSEPK	pydA	Dihydrothymine dehydrogenase	29.3716	29.5212	28.9869	29.7698	30.1067	29.1502	29.7997	30.0295
Q88FQ1_PSEPK	pydX	NADP-dependent dihydropyrimidine dehydrogenase subunit	29.9387	29.6541	28.4878	30.1559	30.7781	30.1651	30.8677	31.2637
Q88FS1_PSEPK	idh	Isocitrate dehydrogenase [NADP]	33.2512	33.1146	33.4116	33.4462	30.9704	31.3047	30.9454	30.8873
Q88FS2_PSEPK	icd	Isocitrate dehydrogenase [NADP]	34.8177	34.6172	34.5313	34.6485	35.2378	35.0204	35.1502	35.1605
Q88G00_PSEPK	PP_3926	Short-chain dehydrogenase	26.0351	25.4504	25.5126	25.3598	27.8879	27.3421	26.9223	27.0338
Q88G86_PSEPK	adhP	Short-chain alcohol dehydrogenase	31.611	31.6857	32.1739	31.6002	30.8533	31.0064	30.6859	31.1088
Q88GF6_PSEPK	PP_3768	Putative shikimate 5-dehydrogenase	25.8267	26.5266	#NUM!	26.5226	27.54	27.8122	27.7475	28.4351
Q88GG9_PSEPK	hbd	3-hydroxybutyryl-CoA dehydrogenase	28.9492	28.4886	28.1612	27.9295	29.9944	30.0666	29.701	30.0018
Q88H69_PSEPK	PP_3492	Short-chain acyl-CoA dehydrogenase	25.8981	26.6579	25.067	#NUM!	29.3274	29.0368	28.4907	28.7621
Q88HB7_PSEPK	PP_3443	Putative glyceraldehyde-3-phosphate dehydrogenase	29.5207	29.8687	29.7682	29.2905	30.276	30.4367	30.6614	30.741
Q88HH5_PSEPK	PP_3383	Gluconate 2-dehydrogenase flavoprotein subunit	29.4198	29.4549	28.7936	28.8296	29.8971	29.8513	29.961	29.6259
Q88HI1_PSEPK	ptxD	Putative phosphonate dehydrogenase	28.8273	27.9807	28.9998	27.5734	30.7333	31.0721	30.2179	30.2159
Q88IC6_PSEPK	hbdH	3-hydroxybutyrate dehydrogenase	26.5585	25.3675	25.8499	27.649	27.7231	27.8585	28.2052	28.2362
Q88J22_PSEPK	PP_2827	Alcohol dehydrogenase, zinc-containing	26.5078	26.2328	#NUM!	25.8365	27.5666	27.1917	26.9598	27.7354
Q88K05_PSEPK	sad-I	NAD+-dependent succinate semialdehyde dehydrogenase	30.4337	30.1256	30.0242	29.9813	30.5455	29.1493	28.7505	29.9273
Q88K06_PSEPK	aldA	Putative aldehyde dehydrogenase	25.6778	25.9878	25.436	25.6522	27.063	27.8063	28.1058	28.0513
Q88KS5_PSEPK	fadBA	3-hydroxyacyl-CoA dehydrogenase type-2	26.2728	26.5929	26.4852	26.2215	26.7966	26.2997	26.4384	25.5096
Q88KU1_PSEPK	yliI	Aldose sugar dehydrogenase	25.816	26.1386	25.4276	#NUM!	24.9616	#NUM!	23.9322	26.6306
Q88KZ0_PSEPK	gapB	Glyceraldehyde-3-phosphate dehydrogenase	31.7217	31.5456	31.5377	31.4189	32.9272	32.949	32.6188	32.594
Q88L55_PSEPK	gdhB	Glutamate dehydrogenase	31.2815	31.2735	31.0961	31.2602	33.4584	33.2826	33.416	33.4476
Q88LE2_PSEPK	asd	Aspartate-semialdehyde dehydrogenase	26.6241	26.6527	26.4683	25.6839	26.4012	27.4076	26.7184	27.3016
Q88LE4_PSEPK	asd	Aspartate-semialdehyde dehydrogenase	31.3927	31.1722	31.3894	31.3317	31.0186	30.9895	31.0463	30.8844
Q88LW1_PSEPK	PP_1816	Alcohol dehydrogenase, zinc-containing	31.8109	31.3067	31.1772	30.7376	32.1158	31.776	31.4565	31.7972
Q88DG3_PSEPK	ydfG	3-hydroxy acid dehydrogenase, NADP-dependent / malonic semialdehyde reductase	29.2896	29.112	28.0741	28.8837	30.3485	29.8293	30.1971	30.4589
Q88M54_PSEPK	PP_1720	Alcohol dehydrogenase, zinc-containing	27.8666	27.3212	28.8287	27.9644	29.0676	29.431	29.5705	29.5508
Q88MB3_PSEPK	PP_1661	Putative Dehydrogenase subunit	32.7712	32.2702	32.1703	32.2197	33.6824	33.5156	33.7263	33.6994
Q88MC4_PSEPK	ldhA	D-lactate dehydrogenase	26.198	26.1857	26.4031	23.5186	27.6095	28.9765	28.5011	28.6495
Q88MC9_PSEPK	PP_1644	NAD(P)H dehydrogenase (Quinone)	27.4015	27.5738	27.4633	27.2928	26.7438	26.6865	28.1881	27.8121
Q88MF5_PSEPK	frmA	Formaldehyde dehydrogenase, glutathione-dependent	27.6221	28.4125	26.5408	#NUM!	29.3232	28.8487	29.4286	29.4154
Q88MT7_PSEPK	patD	Medium chain aldehyde dehydrogenase	25.897	28.018	25.7229	27.1195	30.7041	30.3444	30.6014	30.4226
Q88MU8_PSEPK	hom	Homoserine dehydrogenase	28.5646	28.0014	26.5598	#NUM!	30.5116	30.5643	30.5409	30.2407
Q88NR2_PSEPK	PP_1143	3-hydroxyisobutyrate dehydrogenase family protein	26.6988	26.2413	25.7715	26.1314	27.3335	27.3215	27.8235	27.7116
Q88P22_PSEPK	guaB	Inosine-5-monophosphate dehydrogenase	29.2717	26.4513	27.8548	26.0938	33.4328	33.1982	33.3482	33.2348
Q88P31_PSEPK	zwfA	Glucose-6-phosphate 1-dehydrogenase	31.2531	31.0123	31.1371	31.0762	32.1622	31.9809	31.9254	31.7172
Q88P44_PSEPK	gapA	Glyceraldehyde-3-phosphate dehydrogenase	31.1143	30.7404	31.1735	31.1364	29.7602	30.1658	29.8112	29.6754
Q88PT6_PSEPK	hprA	Glycerate dehydrogenase	26.2485	26.3328	25.6261	26.2215	27.9821	28.2364	27.7798	28.4543
Q88Q23_PSEPK	gdhA	Glutamate dehydrogenase	28.7518	28.2826	29.1372	28.603	25.6659	25.0898	24.9745	24.251
Q88Q97_PSEPK	mmsA-I	Methylmalonate-semialdehyde dehydrogenase	28.9544	28.3692	28.3778	28.6651	29.399	29.4708	28.8131	28.7971
Q88QA2_PSEPK	PP_0592	Oxidoreductase, short chain dehydrogenase/reductase family	29.6329	29.6257	29.2126	29.7633	30.4695	30.2588	30.2811	29.0762
Q88QE9_PSEPK	aldB-I	Aldehyde dehydrogenase	34.1031	33.946	34.0259	34.0844	34.8314	34.7939	35.099	35.0122
Q88QW4_PSEPK;tr	PP_0370	Acyl-CoA dehydrogenase family protein	29.5262	29.1634	27.823	28.6685	30.1119	30.7128	30.2882	30.3423
Q88QW6_PSEPK	PP_0368	Putative Acyl-CoA dehydrogenase	31.2676	30.7508	30.6317	30.8011	32.342	32.2264	32.3828	31.9232
Q88QZ5_PSEPK	aceE	Pyruvate dehydrogenase E1 component	34.3168	34.3065	34.1119	34.1319	35.4704	35.3475	35.459	35.4586
Q88R06_PSEPK;REV__tr	fdhA	Formaldehyde dehydrogenase	26.6819	25.7984	#NUM!	26.3504	26.5264	24.1415	26.1018	25.8107
Q88DR3_PSEPK	PP_4760	Alcohol dehydrogenase, zinc-containing	30.6819	30.4335	30.0432	30.4933	31.5129	31.2511	31.1344	30.8062
Q88IS1_PSEPK	PP_2928	Saccharopine dehydrogenase	29.112	28.8179	28.47	27.5691	30.1828	29.5989	30.1987	29.8296
Q88CH1_PSEPK	PP_5210	Alcohol dehydrogenase, zinc-containing	28.3272	28.4229	27.1805	27.0388	28.7358	28.5559	29.0167	29.3935
HISX_PSEPK	hisD	Histidinol dehydrogenase	30.3778	29.9967	29.7105	29.9311	30.3133	30.0185	30.2368	29.9915
DADA2_PSEPK	dadA2	D-amino acid dehydrogenase 2	23.925	23.4996	#NUM!	24.0431	23.7626	26.095	24.004	24.3769
GCSP2_PSEPK	gcvP2	Glycine dehydrogenase (decarboxylating) 2	29.2612	28.5809	28.7809	28.8453	30.4045	30.493	30.5302	30.1334
BETA_PSEPK	betA	Oxygen-dependent choline dehydrogenase	26.7094	23.8625	25.6444	24.7963	29.1625	29.4153	29.1129	28.8913
BETB_PSEPK	betB	Betaine aldehyde dehydrogenase	28.2044	28.3214	27.9944	27.7591	28.8322	29.4456	28.9307	28.5665
ASTD_PSEPK	astD	N-succinylglutamate 5-semialdehyde dehydrogenase	27.0529	26.2933	26.6902	25.8287	29.6053	29.2332	29.1917	28.0023
GPDA_PSEPK	gpsA	Glycerol-3-phosphate dehydrogenase [NAD(P)+]	28.8555	28.6995	27.1466	28.5759	29.2455	29.3852	29.0516	29.0986
PDXB_PSEPK	pdxB	Erythronate-4-phosphate dehydrogenase	27.5995	27.4211	26.9235	27.6201	28.2118	28.0119	28.4073	27.7657
LEU3_PSEPK	leuB	3-isopropylmalate dehydrogenase	30.7723	30.5668	30.7399	30.7994	30.3361	30.411	30.394	30.2822
GCSP1_PSEPK	gcvP1	Glycine dehydrogenase (decarboxylating) 1	26.6433	27.4245	28.3454	29.0268	#NUM!	23.7276	#NUM!	#NUM!
PDXA_PSEPK	pdxA	4-hydroxythreonine-4-phosphate dehydrogenase	26.8839	26.2534	26.3626	26.5761	27.7756	28.3177	27.5316	27.256
DAVD_PSEPK	davD	Glutarate-semialdehyde dehydrogenase	32.5639	31.9321	31.996	32.0865	32.8877	32.6334	32.7392	32.7534
Q88C17_PSEPK	lpd	Dihydrolipoyl dehydrogenase	29.4451	29.7986	29.0833	29.3437	29.9524	29.6246	29.4617	29.9022
Q88CA3_PSEPK	kauB	4-guanidinobutyraldehyde dehydrogenase	30.3292	29.9261	30.5957	30.3346	30.4055	29.886	30.3791	30.3738
Q88CC3_PSEPK	amaB	Aldehyde dehydrogenase (NAD(+))	32.0525	31.5531	31.702	31.692	31.0569	30.9316	30.8816	30.9556
Q88EF9_PSEPK	PP_4506	Putative NAD(P)H nitroreductase	30.2323	30.1298	30.0505	29.8434	30.4173	29.6586	29.9841	29.9056
Q88F01_PSEPK	glxR	Tartronate semialdehyde reductase	26.8979	26.1627	25.8697	26.4985	28.6574	28.3026	29.0179	28.7561
Q88FT4_PSEPK	gqr	Glutathionyl-hydroquinone reductase	25.8374	25.0351	#NUM!	24.8523	26.0554	25.8881	26.3444	26.066
Q88GA5_PSEPK	gor	Glutathione reductase	27.9878	26.1887	26.9963	26.8037	28.4913	28.2166	27.5611	27.6868
Q88GE6_PSEPK	proC	Pyrroline-5-carboxylate reductase	31.4477	31.7174	31.8499	31.7498	32.269	32.5537	32.3663	32.2268
Q88K17_PSEPK	curA	NADPH-dependent curcumin/dihydrocurcumin reductase	25.9801	26.2993	24.9131	#NUM!	27.2851	27.3294	27.0838	27.4316
Q88KB9_PSEPK	cysI	Sulphite reductase hemoprotein, beta subunit	31.0223	30.9724	30.6883	30.9232	31.6542	31.6794	31.27	31.3512
Q88KW4_PSEPK	PP_2175	Putative 3-oxoacyl-(Acyl-carrier-protein) reductase	25.394	25.6087	25.1148	#NUM!	27.3288	26.0363	25.6367	26.1422
Q88LL6_PSEPK	fabG	3-oxoacyl-[acyl-carrier-protein] reductase	32.7043	32.2996	32.187	32.2651	32.2891	32.0808	32.4897	32.4932
Q88LS6_PSEPK	PP_1852	Putative enoyl-[acyl-carrier-protein] reductase (NADPH, B-specific)	#NUM!	24.789	25.1294	26.0067	27.5931	28.0031	26.4752	28.0899
Q88LZ2_PSEPK	rfbD	dTDP-4-dehydrorhamnose reductase	#NUM!	26.4963	23.9829	24.7162	28.2305	28.8823	28.5428	28.847
Q88MC8_PSEPK	yfgD	Arsenate reductase	25.8054	27.6795	27.4405	27.6829	27.133	27.733	27.6205	27.8737
Q88MD5_PSEPK	fpr-I	Ferredoxin--NADP reductase	28.6748	28.837	28.9909	29.1135	29.8214	30.4032	29.996	29.7394
Q88MU0_PSEPK	PP_1478	Putative Xenobiotic reductase	30.9305	30.6497	30.8616	30.9733	32.2009	31.9388	32.0555	31.9557
Q88N95_PSEPK	petA	Ubiquinol-cytochrome c reductase iron-sulfur subunit	26.4083	24.6581	#NUM!	25.1086	31.4417	31.245	30.5276	30.646
Q88NN0_PSEPK	nrdB	Ribonucleoside-diphosphate reductase subunit beta	30.0863	29.875	29.7327	29.8699	30.3213	30.0849	30.0536	30.1962
Q88E22_PSEPK	fpr-II	Ferredoxin--NADP reductase	27.1368	26.4773	27.0425	26.9532	28.7282	27.6644	28.0495	27.9707
Q88PR2_PSEPK	trxB	Thioredoxin reductase	28.606	28.6381	28.5077	28.9845	29.7392	29.4183	29.0161	29.5264
Q88QB3_PSEPK	PP_0581	3-oxoacyl-(Acyl-carrier-protein) reductase	28.5601	27.8198	26.9815	27.3849	31.2208	31.2344	31.0947	31.4647
Q88QJ2_PSEPK	PP_0500	dTDP-4-dehydrorhamnose reductase	23.998	26.0737	25.1428	#NUM!	27.6177	27.7257	27.7747	27.2026
Q88N98_PSEPK	tas	Putative NAD(P)-linked reductase	29.3263	29.0652	27.8298	29.0324	30.2735	30.0093	30.4157	30.1354
Q88NM8_PSEPK	nrdA	Ribonucleoside-diphosphate reductase	31.6853	31.0159	30.8488	30.9797	32.6818	32.5453	32.593	32.4865
PROA_PSEPK	proA	Gamma-glutamyl phosphate reductase	29.0346	27.7043	27.2657	27.5083	30.6428	30.2855	30.491	30.0347
DAPB_PSEPK	dapB	4-hydroxy-tetrahydrodipicolinate reductase	29.9538	29.2982	29.748	29.8615	30.193	29.4969	30.04	30.0904
CHRR_PSEPK	chrR	Quinone reductase	31.0305	31.1662	31.4716	31.2387	32.0042	31.9639	31.8684	32.167
FABV_PSEPK	fabV	Enoyl-[acyl-carrier-protein] reductase [NADH]	32.0875	31.961	31.7106	31.7051	32.0907	32.2395	32.1196	32.001
MURB_PSEPK	murB	UDP-N-acetylenolpyruvoylglucosamine reductase	25.8998	25.0662	#NUM!	24.9016	25.7529	25.2058	25.1413	25.7262
ARGC1_PSEPK	argC1	N-acetyl-gamma-glutamyl-phosphate reductase 1	30.2162	29.8282	30.2333	30.5131	31.0105	30.5637	30.706	30.3759
MSRA_PSEPK	msrA	Peptide methionine sulfoxide reductase MsrA	28.3058	27.7818	28.0145	28.2711	29.0507	29.1242	29.2455	29.6026
Q88CM5_PSEPK	serA	2-oxoglutarate reductase	31.0696	31.4526	31.0202	31.2344	32.0568	32.2669	32.2189	32.4145
Q88CT5_PSEPK	proI	Pyrroline-5-carboxylate reductase	29.4674	29.6679	29.8374	29.3876	29.7089	29.7902	29.4119	29.4619
Q88D51_PSEPK	metF	Methylenetetrahydrofolate reductase	29.0862	28.8022	28.752	28.3068	30.1864	29.2743	30.032	30.0861
KATG_PSEPK	katG	Catalase-peroxidase	33.2994	33.1953	32.8041	32.9206	33.9637	34.0441	33.8987	34.0032
Q88FR2_PSEPK	cpo	Non-heme chloroperoxidase	29.9195	29.9642	29.7624	29.4375	32.3878	31.8055	32.2372	32.0607
Q88GS9_PSEPK	PP_3639	Alkylhydroperoxidase AhpD domain protein	23.9692	24.6986	#NUM!	23.7783	24.4012	24.9023	25.3779	#NUM!
Q88GY0_PSEPK	tpx	Thiol peroxidase	27.9985	28.2898	28.7232	28.3575	31.8516	31.4447	31.6359	32.1361
Q88HV5_PSEPK	PP_3248	Dyp-type peroxidase family protein	25.151	25.0774	25.1005	24.9922	25.1693	25.9465	24.8315	24.3183
Q88IQ6_PSEPK	PP_2943	Putative Cytochrome c551 peroxidase	27.2462	28.4171	27.3355	27.8663	26.6674	26.5846	27.0582	26.2509
Q88K52_PSEPK	ahpC	Alkyl hydroperoxide reductase C	29.1104	28.6093	26.223	28.7886	31.0981	31.6802	31.0041	30.9877
Q88M88_PSEPK	PP_1686	Glutathione peroxidase	30.6419	31.0261	30.8316	30.7296	29.796	28.7737	29.2368	29.8934
Q88NH4_PSEPK	PP_1235	Thioredoxin peroxidase	#NUM!	25.7593	26.3429	25.9727	29.6632	29.4495	29.262	29.6584
Q88NW9_PSEPK	tsaA	Alkyl hydroperoxide reductase C	33.2242	32.6511	32.759	32.8111	33.8399	34.0582	34.0164	33.9479
Q88PS1_PSEPK	PP_0777	Glutathione peroxidase	26.8011	26.7925	26.2573	26.7226	29.0298	28.422	28.9149	28.5957
Q88QK9_PSEPK	katA	Catalase	29.7637	29.6043	29.8279	29.7655	30.0398	29.5278	29.7064	29.8458
Q88R98_PSEPK	PP_0235	Alkyl hydroperoxide reductase C	31.4672	31.4378	31.3745	31.4344	32.2693	32.4503	32.3529	32.2674
AHPF_PSEPK	ahpF	Alkyl hydroperoxide reductase subunit F	30.015	29.9239	31.205	30.2993	#NUM!	#NUM!	#NUM!	#NUM!
Q88QV1_PSEPK	davB	Lysine 2-monooxygenase	28.0842	28.5471	28.462	28.6886	28.1756	27.5561	28.5202	28.2073
Q88RP1_PSEPK;tr	PP_0088	Putative alkanal monooxygenase	25.6402	26.6763	26.8555	26.1699	26.0423	25.8749	27.4206	26.7412
Q88QQ8_PSEPK	PP_0430	NMO domain-containing protein	26.4214	25.3698	25.4007	25.5557	29.0465	29.2856	28.4312	28.9936
SSUD_PSEPK	ssuD	Alkanesulfonate monooxygenase	25.432	25.6731	25.5924	26.8077	#NUM!	24.6632	23.0284	#NUM!
Q88CI4_PSEPK	visC	Putative oxidoreductase involved in anerobic synthesis of ubiquinone, FAD/NAD(P)-binding domain	26.4622	27.5054	24.3324	25.152	27.677	27.7826	27.691	28.1296
Q88GC8_PSEPK	pvdA	L-ornithine 5-monooxygenase	26.949	26.1526	26.4817	26.1416	#NUM!	#NUM!	#NUM!	#NUM!
Q88GS4_PSEPK	PP_3644	Putative Monooxygenase subunit	25.7588	25.1319	#NUM!	24.958	27.8802	27.9947	27.2583	27.8799
COQ7_PSEPK	coq7	3-demethoxyubiquinol 3-hydroxylase	25.6264	24.4207	25.6647	25.2099	29.392	29.6319	29.2221	29.5327
Q88P48_PSEPK	hemO	Heme oxygenase	25.9055	25.5013	#NUM!	27.2441	25.9262	26.376	25.2284	25.4045
Q88GK8_PSEPK;tr	catA-I	Catechol 1,2-dioxygenase	27.792	25.555	26.1275	24.9741	28.6247	28.0766	27.4155	27.6594
HGD_PSEPK	hmgA	Homogentisate 1,2-dioxygenase	26.5219	26.6812	26.5097	26.3117	25.8542	25.2651	24.6873	24.8557
GLAH_PSEPK	glaH	Glutarate dioxygenase	23.8684	24.4744	#NUM!	24.5296	#NUM!	#NUM!	#NUM!	#NUM!
Q88HC7_PSEPK	hpd	4-hydroxyphenylpyruvate dioxygenase	29.8573	30.207	30.4223	30.4396	29.6725	29.7381	29.2375	29.1426
PDXH_PSEPK	pdxH	Pyridoxine/pyridoxamine 5-phosphate oxidase	26.6071	25.981	26.3537	24.3598	30.1072	30.2945	29.6797	29.9901
HEM6_PSEPK	hemF	Oxygen-dependent coproporphyrinogen-III oxidase	27.2912	27.7039	27.063	27.1736	27.1698	26.5677	26.3807	26.3241
Q88D45_PSEPK	PP_4983	Putative amine oxidase	30.032	29.2904	30.1179	29.0714	22.6235	#NUM!	23.2366	23.7961
Q88F46_PSEPK	ccoP-I	Cbb3-type cytochrome c oxidase subunit	26.5104	26.3572	26.7799	25.4026	30.6033	30.7384	30.364	30.6718
Q88GE9_PSEPK	PP_3775	Putative sarcosine oxidase	31.7347	31.7935	31.7266	31.1948	32.2123	32.3299	32.1866	32.0291
Q88IA0_PSEPK	puuD	Uricase/urate oxidase	30.5401	30.9476	29.628	30.7784	30.5238	30.9545	30.7634	30.8253
Q88K44_PSEPK	puuB	Gamma-glutamylputrescine oxidase	25.016	24.7209	#NUM!	24.7708	27.9084	28.1378	27.5187	27.9168
Q88P19_PSEPK	cumA	Multicopper oxidase	25.952	25.0598	#NUM!	24.4285	29.0959	29.2106	28.9162	29.1844
Q88C03_PSEPK	copA-II	Copper resistance protein A	28.3003	28.4217	28.8675	28.7471	28.102	27.9749	28.6384	27.5083
Q88C04_PSEPK	copB-II	Copper resistance protein B	27.7939	27.7237	28.4164	28.5898	27.9409	27.2264	28.2772	28.1352
Q88PN7_PSEPK	cyoA	Ubiquinol oxidase subunit 2	26.2101	26.5531	26.8948	26.5344	26.467	26.5242	26.3583	26.5603
Q88R09_PSEPK	soxA	Sarcosine oxidase subunit alpha	27.0869	27.0761	26.0315	#NUM!	26.7238	27.0983	26.192	27.7101

## Sheet: Oxidases (secretome)
Normalized data of oxidases in secretome			Maxquant processed protein abundance (log2 transformed)				Maxquant processed protein abundance (log2 transformed)
Uniport ID	Gene	Protein Name	secretome_r1	secretome_r2	secretome_r3	secretome_r4	pellet_r1	pellet_r2	pellet_r3	pellet_r4
PDXH_PSEPK	pdxH	Pyridoxine/pyridoxamine 5-phosphate oxidase	26.6071	25.981	26.3537	24.3598	30.1072	30.2945	29.6797	29.9901
HEM6_PSEPK	hemF	Oxygen-dependent coproporphyrinogen-III oxidase	27.2912	27.7039	27.063	27.1736	27.1698	26.5677	26.3807	26.3241
Q88D45_PSEPK	PP_4983	Putative amine oxidase	30.032	29.2904	30.1179	29.0714	22.6235	#NUM!	23.2366	23.7961
Q88F46_PSEPK	ccoP-I	Cbb3-type cytochrome c oxidase subunit	26.5104	26.3572	26.7799	25.4026	30.6033	30.7384	30.364	30.6718
Q88GE9_PSEPK	PP_3775	Putative sarcosine oxidase	31.7347	31.7935	31.7266	31.1948	32.2123	32.3299	32.1866	32.0291
Q88IA0_PSEPK	puuD	Uricase/urate oxidase	30.5401	30.9476	29.628	30.7784	30.5238	30.9545	30.7634	30.8253
Q88K44_PSEPK	puuB	Gamma-glutamylputrescine oxidase	25.016	24.7209	#NUM!	24.7708	27.9084	28.1378	27.5187	27.9168
Q88P19_PSEPK	cumA	Multicopper oxidase	25.952	25.0598	#NUM!	24.4285	29.0959	29.2106	28.9162	29.1844
Q88C03_PSEPK	copA-II	Copper resistance protein A	28.3003	28.4217	28.8675	28.7471	28.102	27.9749	28.6384	27.5083
Q88C04_PSEPK	copB-II	Copper resistance protein B	27.7939	27.7237	28.4164	28.5898	27.9409	27.2264	28.2772	28.1352
Q88PN7_PSEPK	cyoA	Ubiquinol oxidase subunit 2	26.2101	26.5531	26.8948	26.5344	26.467	26.5242	26.3583	26.5603
Q88R09_PSEPK	soxA	Sarcosine oxidase subunit alpha	27.0869	27.0761	26.0315	#NUM!	26.7238	27.0983	26.192	27.7101

## Sheet: Monooxygenases (secretome)
Normalized data of monooxygenases in secretome			Maxquant processed protein abundance (log2 transformed)				Maxquant processed protein abundance (log2 transformed)
Uniport ID	Gene	Protein Name	secretome_r1	secretome_r2	secretome_r3	secretome_r4	pellet_r1	pellet_r2	pellet_r3	pellet_r4
Q88QV1_PSEPK	davB	Lysine 2-monooxygenase	28.0842	28.5471	28.462	28.6886	28.1756	27.5561	28.5202	28.2073
Q88RP1_PSEPK;tr	PP_0088	Putative alkanal monooxygenase	25.6402	26.6763	26.8555	26.1699	26.0423	25.8749	27.4206	26.7412
Q88QQ8_PSEPK	PP_0430	NMO domain-containing protein	26.4214	25.3698	25.4007	25.5557	29.0465	29.2856	28.4312	28.9936
SSUD_PSEPK	ssuD	Alkanesulfonate monooxygenase	25.432	25.6731	25.5924	26.8077	#NUM!	24.6632	23.0284	#NUM!
Q88CI4_PSEPK	visC	Putative oxidoreductase involved in anerobic synthesis of ubiquinone, FAD/NAD(P)-binding domain	26.4622	27.5054	24.3324	25.152	27.677	27.7826	27.691	28.1296
Q88GC8_PSEPK	pvdA	L-ornithine 5-monooxygenase	26.949	26.1526	26.4817	26.1416	#NUM!	#NUM!	#NUM!	#NUM!
Q88GS4_PSEPK	PP_3644	Putative Monooxygenase subunit	25.7588	25.1319	#NUM!	24.958	27.8802	27.9947	27.2583	27.8799
COQ7_PSEPK	coq7	3-demethoxyubiquinol 3-hydroxylase	25.6264	24.4207	25.6647	25.2099	29.392	29.6319	29.2221	29.5327
Q88P48_PSEPK	hemO	Heme oxygenase	25.9055	25.5013	#NUM!	27.2441	25.9262	26.376	25.2284	25.4045

## Sheet: Dioxygenases (secretome)
Normalized data of dioxygenases in secretome			Maxquant processed protein abundance (log2 transformed)				Maxquant processed protein abundance (log2 transformed)
Uniport ID	Gene	Protein Name	secretome_r1	secretome_r2	secretome_r3	secretome_r4	pellet_r1	pellet_r2	pellet_r3	pellet_r4
Q88GK8_PSEPK;tr	catA-I	Catechol 1,2-dioxygenase	27.792	25.555	26.1275	24.9741	28.6247	28.0766	27.4155	27.6594
HGD_PSEPK	hmgA	Homogentisate 1,2-dioxygenase	26.5219	26.6812	26.5097	26.3117	25.8542	25.2651	24.6873	24.8557
GLAH_PSEPK	glaH	Glutarate dioxygenase	23.8684	24.4744	#NUM!	24.5296	#NUM!	#NUM!	#NUM!	#NUM!
Q88HC7_PSEPK	hpd	4-hydroxyphenylpyruvate dioxygenase	29.8573	30.207	30.4223	30.4396	29.6725	29.7381	29.2375	29.1426

## Sheet: Peroxidases (secretome)
Normalized data of peroxidases in secretome			Maxquant processed protein abundance (log2 transformed)				Maxquant processed protein abundance (log2 transformed)
Uniport ID	Gene	Protein Name	secretome_r1	secretome_r2	secretome_r3	secretome_r4	pellet_r1	pellet_r2	pellet_r3	pellet_r4
KATG_PSEPK	katG	Catalase-peroxidase	33.2994	33.1953	32.8041	32.9206	33.9637	34.0441	33.8987	34.0032
Q88FR2_PSEPK	cpo	Non-heme chloroperoxidase	29.9195	29.9642	29.7624	29.4375	32.3878	31.8055	32.2372	32.0607
Q88GS9_PSEPK	PP_3639	Alkylhydroperoxidase AhpD domain protein	23.9692	24.6986	#NUM!	23.7783	24.4012	24.9023	25.3779	#NUM!
Q88GY0_PSEPK	tpx	Thiol peroxidase	27.9985	28.2898	28.7232	28.3575	31.8516	31.4447	31.6359	32.1361
Q88HV5_PSEPK	PP_3248	Dyp-type peroxidase family protein	25.151	25.0774	25.1005	24.9922	25.1693	25.9465	24.8315	24.3183
Q88IQ6_PSEPK	PP_2943	Putative Cytochrome c551 peroxidase	27.2462	28.4171	27.3355	27.8663	26.6674	26.5846	27.0582	26.2509
Q88K52_PSEPK	ahpC	Alkyl hydroperoxide reductase C	29.1104	28.6093	26.223	28.7886	31.0981	31.6802	31.0041	30.9877
Q88M88_PSEPK	PP_1686	Glutathione peroxidase	30.6419	31.0261	30.8316	30.7296	29.796	28.7737	29.2368	29.8934
Q88NH4_PSEPK	PP_1235	Thioredoxin peroxidase	#NUM!	25.7593	26.3429	25.9727	29.6632	29.4495	29.262	29.6584
Q88NW9_PSEPK	tsaA	Alkyl hydroperoxide reductase C	33.2242	32.6511	32.759	32.8111	33.8399	34.0582	34.0164	33.9479
Q88PS1_PSEPK	PP_0777	Glutathione peroxidase	26.8011	26.7925	26.2573	26.7226	29.0298	28.422	28.9149	28.5957
Q88QK9_PSEPK	katA	Catalase	29.7637	29.6043	29.8279	29.7655	30.0398	29.5278	29.7064	29.8458
Q88R98_PSEPK	PP_0235	Alkyl hydroperoxide reductase C	31.4672	31.4378	31.3745	31.4344	32.2693	32.4503	32.3529	32.2674
AHPF_PSEPK	ahpF	Alkyl hydroperoxide reductase subunit F	30.015	29.9239	31.205	30.2993	#NUM!	#NUM!	#NUM!	#NUM!

## Sheet: Reductases (secretome)
Normalized data of reductases in secretome			Maxquant processed protein abundance (log2 transformed)				Maxquant processed protein abundance (log2 transformed)
Uniport ID	Gene	Protein Name	secretome_r1	secretome_r2	secretome_r3	secretome_r4	pellet_r1	pellet_r2	pellet_r3	pellet_r4
Q88EF9_PSEPK	PP_4506	Putative NAD(P)H nitroreductase	30.2323	30.1298	30.0505	29.8434	30.4173	29.6586	29.9841	29.9056
Q88F01_PSEPK	glxR	Tartronate semialdehyde reductase	26.8979	26.1627	25.8697	26.4985	28.6574	28.3026	29.0179	28.7561
Q88FT4_PSEPK	gqr	Glutathionyl-hydroquinone reductase	25.8374	25.0351	#NUM!	24.8523	26.0554	25.8881	26.3444	26.066
Q88GA5_PSEPK	gor	Glutathione reductase	27.9878	26.1887	26.9963	26.8037	28.4913	28.2166	27.5611	27.6868
Q88GE6_PSEPK	proC	Pyrroline-5-carboxylate reductase	31.4477	31.7174	31.8499	31.7498	32.269	32.5537	32.3663	32.2268
Q88K17_PSEPK	curA	NADPH-dependent curcumin/dihydrocurcumin reductase	25.9801	26.2993	24.9131	#NUM!	27.2851	27.3294	27.0838	27.4316
Q88KB9_PSEPK	cysI	Sulphite reductase hemoprotein, beta subunit	31.0223	30.9724	30.6883	30.9232	31.6542	31.6794	31.27	31.3512
Q88KW4_PSEPK	PP_2175	Putative 3-oxoacyl-(Acyl-carrier-protein) reductase	25.394	25.6087	25.1148	#NUM!	27.3288	26.0363	25.6367	26.1422
Q88LL6_PSEPK	fabG	3-oxoacyl-[acyl-carrier-protein] reductase	32.7043	32.2996	32.187	32.2651	32.2891	32.0808	32.4897	32.4932
Q88LS6_PSEPK	PP_1852	Putative enoyl-[acyl-carrier-protein] reductase (NADPH, B-specific)	#NUM!	24.789	25.1294	26.0067	27.5931	28.0031	26.4752	28.0899
Q88LZ2_PSEPK	rfbD	dTDP-4-dehydrorhamnose reductase	#NUM!	26.4963	23.9829	24.7162	28.2305	28.8823	28.5428	28.847
Q88MC8_PSEPK	yfgD	Arsenate reductase	25.8054	27.6795	27.4405	27.6829	27.133	27.733	27.6205	27.8737
Q88MD5_PSEPK	fpr-I	Ferredoxin--NADP reductase	28.6748	28.837	28.9909	29.1135	29.8214	30.4032	29.996	29.7394
Q88MU0_PSEPK	PP_1478	Putative Xenobiotic reductase	30.9305	30.6497	30.8616	30.9733	32.2009	31.9388	32.0555	31.9557
Q88N95_PSEPK	petA	Ubiquinol-cytochrome c reductase iron-sulfur subunit	26.4083	24.6581	#NUM!	25.1086	31.4417	31.245	30.5276	30.646
Q88NN0_PSEPK	nrdB	Ribonucleoside-diphosphate reductase subunit beta	30.0863	29.875	29.7327	29.8699	30.3213	30.0849	30.0536	30.1962
Q88E22_PSEPK	fpr-II	Ferredoxin--NADP reductase	27.1368	26.4773	27.0425	26.9532	28.7282	27.6644	28.0495	27.9707
Q88PR2_PSEPK	trxB	Thioredoxin reductase	28.606	28.6381	28.5077	28.9845	29.7392	29.4183	29.0161	29.5264
Q88QB3_PSEPK	PP_0581	3-oxoacyl-(Acyl-carrier-protein) reductase	28.5601	27.8198	26.9815	27.3849	31.2208	31.2344	31.0947	31.4647
Q88QJ2_PSEPK	PP_0500	dTDP-4-dehydrorhamnose reductase	23.998	26.0737	25.1428	#NUM!	27.6177	27.7257	27.7747	27.2026
Q88N98_PSEPK	tas	Putative NAD(P)-linked reductase	29.3263	29.0652	27.8298	29.0324	30.2735	30.0093	30.4157	30.1354
Q88NM8_PSEPK	nrdA	Ribonucleoside-diphosphate reductase	31.6853	31.0159	30.8488	30.9797	32.6818	32.5453	32.593	32.4865
PROA_PSEPK	proA	Gamma-glutamyl phosphate reductase	29.0346	27.7043	27.2657	27.5083	30.6428	30.2855	30.491	30.0347
DAPB_PSEPK	dapB	4-hydroxy-tetrahydrodipicolinate reductase	29.9538	29.2982	29.748	29.8615	30.193	29.4969	30.04	30.0904
CHRR_PSEPK	chrR	Quinone reductase	31.0305	31.1662	31.4716	31.2387	32.0042	31.9639	31.8684	32.167
FABV_PSEPK	fabV	Enoyl-[acyl-carrier-protein] reductase [NADH]	32.0875	31.961	31.7106	31.7051	32.0907	32.2395	32.1196	32.001
MURB_PSEPK	murB	UDP-N-acetylenolpyruvoylglucosamine reductase	25.8998	25.0662	#NUM!	24.9016	25.7529	25.2058	25.1413	25.7262
ARGC1_PSEPK	argC1	N-acetyl-gamma-glutamyl-phosphate reductase 1	30.2162	29.8282	30.2333	30.5131	31.0105	30.5637	30.706	30.3759
MSRA_PSEPK	msrA	Peptide methionine sulfoxide reductase MsrA	28.3058	27.7818	28.0145	28.2711	29.0507	29.1242	29.2455	29.6026
Q88CM5_PSEPK	serA	2-oxoglutarate reductase	31.0696	31.4526	31.0202	31.2344	32.0568	32.2669	32.2189	32.4145
Q88CT5_PSEPK	proI	Pyrroline-5-carboxylate reductase	29.4674	29.6679	29.8374	29.3876	29.7089	29.7902	29.4119	29.4619
Q88D51_PSEPK	metF	Methylenetetrahydrofolate reductase	29.0862	28.8022	28.752	28.3068	30.1864	29.2743	30.032	30.0861

## Sheet: Dehydrogenases (secretome)
Normalized data of dehydrogenases in secretome			Maxquant processed protein abundance (log2 transformed)				Maxquant processed protein abundance (log2 transformed)
Uniport ID	Gene	Protein Name	secretome_r1	secretome_r2	secretome_r3	secretome_r4	pellet_r1	pellet_r2	pellet_r3	pellet_r4
Q88D63_PSEPK	epd	D-erythrose 4-phosphate dehydrogenase	25.1246	26.5336	25.2394	26.2547	27.2644	28.5098	26.6227	27.1032
Q88D95_PSEPK	PP_4932	Putative D-arabinose 1-dehydrogenase	25.2811	25.2356	#NUM!	25.7559	26.649	26.7728	26.6294	27.4582
Q88DP4_PSEPK	PP_4780	Putative Acyl-CoA dehydrogenase	26.5029	26.2245	25.0175	25.8577	29.2498	27.7899	28.5852	28.975
Q88E01_PSEPK	mmsA-II	Methylmalonate-semialdehyde dehydrogenase	30.1553	30.0714	29.6446	29.9327	30.9595	31.3457	31.1937	31.2746
Q88E02_PSEPK	mmsB	3-hydroxyisobutyrate dehydrogenase	29.0604	29.1128	28.8083	28.4916	30.3474	30.4157	30.4375	30.6312
Q88EP9_PSEPK	lpdV	Dihydrolipoyl dehydrogenase	27.72	28.0398	27.1077	27.4938	27.1966	28.0069	27.7001	27.736
Q88EQ1_PSEPK	bkdAB	Branched-chain alpha-keto acid dehydrogenase complex, beta subunit	25.7711	26.2408	24.5301	24.6934	26.8341	26.8259	26.5763	27.5949
Q88EQ2_PSEPK	bkdAA	2-oxoisovalerate dehydrogenase subunit alpha	24.829	25.7838	#NUM!	24.4516	26.925	26.805	26.1411	25.4021
Q88F20_PSEPK	xdhB	Xanthine dehydrogenase subunit XdhB	25.7715	25.3471	#NUM!	24.4094	27.188	27.5623	27.0537	27.1348
Q88FA5_PSEPK	sdhC	Succinate dehydrogenase cytochrome b556 subunit	25.6926	#NUM!	25.9401	26.0488	28.7821	28.8448	28.0755	27.9423
Q88FA7_PSEPK	sdhA	Succinate dehydrogenase flavoprotein subunit	30.4108	29.6935	29.3045	29.603	32.9585	32.937	32.8004	32.9173
Q88FA8_PSEPK	sdhB	Succinate dehydrogenase iron-sulfur subunit	29.1766	28.1174	28.8639	28.5408	31.6621	31.2581	30.7376	31.3778
Q88FA9_PSEPK	sucA	Oxoglutarate dehydrogenase (succinyl-transferring)	32.117	32.4197	32.2115	32.2052	33.7034	33.6742	33.5525	33.6579
Q88FB1_PSEPK	lpdG	Dihydrolipoyl dehydrogenase	34.3354	33.6099	33.838	33.96	34.3642	34.1581	34.3634	33.9491
Q88FM5_PSEPK	ivd	Isovaleryl-CoA dehydrogenase	28.2755	27.8492	27.8908	28.0228	28.8833	29.0826	28.885	28.5738
Q88FP6_PSEPK	gntZ	Putative 6-phosphogluconate dehydrogenase, decarboxylating	30.8709	30.7105	30.4446	30.4589	30.2269	30.5858	31.0283	30.9429
Q88FQ0_PSEPK	pydA	Dihydrothymine dehydrogenase	29.3716	29.5212	28.9869	29.7698	30.1067	29.1502	29.7997	30.0295
Q88FQ1_PSEPK	pydX	NADP-dependent dihydropyrimidine dehydrogenase subunit	29.9387	29.6541	28.4878	30.1559	30.7781	30.1651	30.8677	31.2637
Q88FS1_PSEPK	idh	Isocitrate dehydrogenase [NADP]	33.2512	33.1146	33.4116	33.4462	30.9704	31.3047	30.9454	30.8873
Q88FS2_PSEPK	icd	Isocitrate dehydrogenase [NADP]	34.8177	34.6172	34.5313	34.6485	35.2378	35.0204	35.1502	35.1605
Q88G00_PSEPK	PP_3926	Short-chain dehydrogenase	26.0351	25.4504	25.5126	25.3598	27.8879	27.3421	26.9223	27.0338
Q88G86_PSEPK	adhP	Short-chain alcohol dehydrogenase	31.611	31.6857	32.1739	31.6002	30.8533	31.0064	30.6859	31.1088
Q88GF6_PSEPK	PP_3768	Putative shikimate 5-dehydrogenase	25.8267	26.5266	#NUM!	26.5226	27.54	27.8122	27.7475	28.4351
Q88GG9_PSEPK	hbd	3-hydroxybutyryl-CoA dehydrogenase	28.9492	28.4886	28.1612	27.9295	29.9944	30.0666	29.701	30.0018
Q88H69_PSEPK	PP_3492	Short-chain acyl-CoA dehydrogenase	25.8981	26.6579	25.067	#NUM!	29.3274	29.0368	28.4907	28.7621
Q88HB7_PSEPK	PP_3443	Putative glyceraldehyde-3-phosphate dehydrogenase	29.5207	29.8687	29.7682	29.2905	30.276	30.4367	30.6614	30.741
Q88HH5_PSEPK	PP_3383	Gluconate 2-dehydrogenase flavoprotein subunit	29.4198	29.4549	28.7936	28.8296	29.8971	29.8513	29.961	29.6259
Q88HI1_PSEPK	ptxD	Putative phosphonate dehydrogenase	28.8273	27.9807	28.9998	27.5734	30.7333	31.0721	30.2179	30.2159
Q88IC6_PSEPK	hbdH	3-hydroxybutyrate dehydrogenase	26.5585	25.3675	25.8499	27.649	27.7231	27.8585	28.2052	28.2362
Q88J22_PSEPK	PP_2827	Alcohol dehydrogenase, zinc-containing	26.5078	26.2328	#NUM!	25.8365	27.5666	27.1917	26.9598	27.7354
Q88K05_PSEPK	sad-I	NAD+-dependent succinate semialdehyde dehydrogenase	30.4337	30.1256	30.0242	29.9813	30.5455	29.1493	28.7505	29.9273
Q88K06_PSEPK	aldA	Putative aldehyde dehydrogenase	25.6778	25.9878	25.436	25.6522	27.063	27.8063	28.1058	28.0513
Q88KS5_PSEPK	fadBA	3-hydroxyacyl-CoA dehydrogenase type-2	26.2728	26.5929	26.4852	26.2215	26.7966	26.2997	26.4384	25.5096
Q88KU1_PSEPK	yliI	Aldose sugar dehydrogenase	25.816	26.1386	25.4276	#NUM!	24.9616	#NUM!	23.9322	26.6306
Q88KZ0_PSEPK	gapB	Glyceraldehyde-3-phosphate dehydrogenase	31.7217	31.5456	31.5377	31.4189	32.9272	32.949	32.6188	32.594
Q88L55_PSEPK	gdhB	Glutamate dehydrogenase	31.2815	31.2735	31.0961	31.2602	33.4584	33.2826	33.416	33.4476
Q88LE2_PSEPK	asd	Aspartate-semialdehyde dehydrogenase	26.6241	26.6527	26.4683	25.6839	26.4012	27.4076	26.7184	27.3016
Q88LE4_PSEPK	asd	Aspartate-semialdehyde dehydrogenase	31.3927	31.1722	31.3894	31.3317	31.0186	30.9895	31.0463	30.8844
Q88LW1_PSEPK	PP_1816	Alcohol dehydrogenase, zinc-containing	31.8109	31.3067	31.1772	30.7376	32.1158	31.776	31.4565	31.7972
Q88DG3_PSEPK	ydfG	3-hydroxy acid dehydrogenase, NADP-dependent / malonic semialdehyde reductase	29.2896	29.112	28.0741	28.8837	30.3485	29.8293	30.1971	30.4589
Q88M54_PSEPK	PP_1720	Alcohol dehydrogenase, zinc-containing	27.8666	27.3212	28.8287	27.9644	29.0676	29.431	29.5705	29.5508
Q88MB3_PSEPK	PP_1661	Putative Dehydrogenase subunit	32.7712	32.2702	32.1703	32.2197	33.6824	33.5156	33.7263	33.6994
Q88MC4_PSEPK	ldhA	D-lactate dehydrogenase	26.198	26.1857	26.4031	23.5186	27.6095	28.9765	28.5011	28.6495
Q88MC9_PSEPK	PP_1644	NAD(P)H dehydrogenase (Quinone)	27.4015	27.5738	27.4633	27.2928	26.7438	26.6865	28.1881	27.8121
Q88MF5_PSEPK	frmA	Formaldehyde dehydrogenase, glutathione-dependent	27.6221	28.4125	26.5408	#NUM!	29.3232	28.8487	29.4286	29.4154
Q88MT7_PSEPK	patD	Medium chain aldehyde dehydrogenase	25.897	28.018	25.7229	27.1195	30.7041	30.3444	30.6014	30.4226
Q88MU8_PSEPK	hom	Homoserine dehydrogenase	28.5646	28.0014	26.5598	#NUM!	30.5116	30.5643	30.5409	30.2407
Q88NR2_PSEPK	PP_1143	3-hydroxyisobutyrate dehydrogenase family protein	26.6988	26.2413	25.7715	26.1314	27.3335	27.3215	27.8235	27.7116
Q88P22_PSEPK	guaB	Inosine-5-monophosphate dehydrogenase	29.2717	26.4513	27.8548	26.0938	33.4328	33.1982	33.3482	33.2348
Q88P31_PSEPK	zwfA	Glucose-6-phosphate 1-dehydrogenase	31.2531	31.0123	31.1371	31.0762	32.1622	31.9809	31.9254	31.7172
Q88P44_PSEPK	gapA	Glyceraldehyde-3-phosphate dehydrogenase	31.1143	30.7404	31.1735	31.1364	29.7602	30.1658	29.8112	29.6754
Q88PT6_PSEPK	hprA	Glycerate dehydrogenase	26.2485	26.3328	25.6261	26.2215	27.9821	28.2364	27.7798	28.4543
Q88Q23_PSEPK	gdhA	Glutamate dehydrogenase	28.7518	28.2826	29.1372	28.603	25.6659	25.0898	24.9745	24.251
Q88Q97_PSEPK	mmsA-I	Methylmalonate-semialdehyde dehydrogenase	28.9544	28.3692	28.3778	28.6651	29.399	29.4708	28.8131	28.7971
Q88QA2_PSEPK	PP_0592	Oxidoreductase, short chain dehydrogenase/reductase family	29.6329	29.6257	29.2126	29.7633	30.4695	30.2588	30.2811	29.0762
Q88QE9_PSEPK	aldB-I	Aldehyde dehydrogenase	34.1031	33.946	34.0259	34.0844	34.8314	34.7939	35.099	35.0122
Q88QW4_PSEPK;tr	PP_0370	Acyl-CoA dehydrogenase family protein	29.5262	29.1634	27.823	28.6685	30.1119	30.7128	30.2882	30.3423
Q88QW6_PSEPK	PP_0368	Putative Acyl-CoA dehydrogenase	31.2676	30.7508	30.6317	30.8011	32.342	32.2264	32.3828	31.9232
Q88QZ5_PSEPK	aceE	Pyruvate dehydrogenase E1 component	34.3168	34.3065	34.1119	34.1319	35.4704	35.3475	35.459	35.4586
Q88R06_PSEPK;REV__tr	fdhA	Formaldehyde dehydrogenase	26.6819	25.7984	#NUM!	26.3504	26.5264	24.1415	26.1018	25.8107
Q88DR3_PSEPK	PP_4760	Alcohol dehydrogenase, zinc-containing	30.6819	30.4335	30.0432	30.4933	31.5129	31.2511	31.1344	30.8062
Q88IS1_PSEPK	PP_2928	Saccharopine dehydrogenase	29.112	28.8179	28.47	27.5691	30.1828	29.5989	30.1987	29.8296
Q88CH1_PSEPK	PP_5210	Alcohol dehydrogenase, zinc-containing	28.3272	28.4229	27.1805	27.0388	28.7358	28.5559	29.0167	29.3935
HISX_PSEPK	hisD	Histidinol dehydrogenase	30.3778	29.9967	29.7105	29.9311	30.3133	30.0185	30.2368	29.9915
DADA2_PSEPK	dadA2	D-amino acid dehydrogenase 2	23.925	23.4996	#NUM!	24.0431	23.7626	26.095	24.004	24.3769
GCSP2_PSEPK	gcvP2	Glycine dehydrogenase (decarboxylating) 2	29.2612	28.5809	28.7809	28.8453	30.4045	30.493	30.5302	30.1334
BETA_PSEPK	betA	Oxygen-dependent choline dehydrogenase	26.7094	23.8625	25.6444	24.7963	29.1625	29.4153	29.1129	28.8913
BETB_PSEPK	betB	Betaine aldehyde dehydrogenase	28.2044	28.3214	27.9944	27.7591	28.8322	29.4456	28.9307	28.5665
ASTD_PSEPK	astD	N-succinylglutamate 5-semialdehyde dehydrogenase	27.0529	26.2933	26.6902	25.8287	29.6053	29.2332	29.1917	28.0023
GPDA_PSEPK	gpsA	Glycerol-3-phosphate dehydrogenase [NAD(P)+]	28.8555	28.6995	27.1466	28.5759	29.2455	29.3852	29.0516	29.0986
PDXB_PSEPK	pdxB	Erythronate-4-phosphate dehydrogenase	27.5995	27.4211	26.9235	27.6201	28.2118	28.0119	28.4073	27.7657
LEU3_PSEPK	leuB	3-isopropylmalate dehydrogenase	30.7723	30.5668	30.7399	30.7994	30.3361	30.411	30.394	30.2822
GCSP1_PSEPK	gcvP1	Glycine dehydrogenase (decarboxylating) 1	26.6433	27.4245	28.3454	29.0268	#NUM!	23.7276	#NUM!	#NUM!
PDXA_PSEPK	pdxA	4-hydroxythreonine-4-phosphate dehydrogenase	26.8839	26.2534	26.3626	26.5761	27.7756	28.3177	27.5316	27.256
DAVD_PSEPK	davD	Glutarate-semialdehyde dehydrogenase	32.5639	31.9321	31.996	32.0865	32.8877	32.6334	32.7392	32.7534
Q88C17_PSEPK	lpd	Dihydrolipoyl dehydrogenase	29.4451	29.7986	29.0833	29.3437	29.9524	29.6246	29.4617	29.9022
Q88CA3_PSEPK	kauB	4-guanidinobutyraldehyde dehydrogenase	30.3292	29.9261	30.5957	30.3346	30.4055	29.886	30.3791	30.3738
Q88CC3_PSEPK	amaB	Aldehyde dehydrogenase (NAD(+))	32.0525	31.5531	31.702	31.692	31.0569	30.9316	30.8816	30.9556

## Sheet: Other oxidoreductases
Normalized data of other oxidoreductases in secretome			Maxquant processed protein abundance (log2 transformed)				Maxquant processed protein abundance (log2 transformed)
Uniport ID	Gene	Protein Name	secretome_r1	secretome_r2	secretome_r3	secretome_r4	pellet_r1	pellet_r2	pellet_r3	pellet_r4
Q88CW1_PSEPK	trxC	Thioredoxin 2	25.2375	#NUM!	24.8389	25.8525	25.0146	24.8539	25.1663	25.688
Q88CV4_PSEPK	gltB	L-glutamate synthase(NADPH) alpha subunit	30.0289	29.6625	29.8334	29.4632	31.2921	31.0952	31.0403	31.2019
Q88CV5_PSEPK	gltD	Glutamate synthase (NADPH) beta subunit	25.9671	26.4247	26.4019	25.2795	28.6668	28.8014	28.79	29.2003
Q88CA8_PSEPK	PP_5273	Putative Oxidoreductase	26.5591	25.6526	25.1733	25.3546	27.6754	27.8845	27.6685	27.2094
A0A140FVX4_PSEPK	pntAA	Pyridine nucleotide transhydrogenase subunit alpha	29.5955	29.1072	28.3161	28.983	30.4306	30.2277	29.9532	30.4594
PQQC_PSEPK	pqqC	Pyrroloquinoline-quinone synthase	27.3669	25.657	26.128	26.521	28.0433	28.1742	26.9778	26.3143
MQO1_PSEPK	mqo1	Probable malate:quinone oxidoreductase 1	30.2909	29.8267	29.8239	29.3939	31.1229	30.8206	30.2857	30.2697
ISPG_PSEPK	ispG	4-hydroxy-3-methylbut-2-en-1-yl diphosphate synthase (flavodoxin)	28.7142	26.8781	25.3261	#NUM!	29.087	29.2146	29.0448	29.4188
SODF_PSEPK	sodB	Superoxide dismutase [Fe]	26.1704	29.2629	29.7425	30.6039	30.6421	29.4206	30.2936	30.0146
MQO2_PSEPK	mqo2	Probable malate:quinone oxidoreductase 2	29.695	29.8654	29.6182	29.5141	29.8339	29.9607	29.4898	29.6948
ILVC_PSEPK	ilvC	Ketol-acid reductoisomerase (NADP(+))	33.6908	33.0902	32.9021	32.8524	33.6952	33.7018	33.8267	33.9156
MQO3_PSEPK	mqo3	Probable malate:quinone oxidoreductase 3	30.1317	30.0161	29.7652	29.8591	31.36	30.8445	30.9224	30.9082
STHA_PSEPK	sthA	Soluble pyridine nucleotide transhydrogenase	30.0237	29.9607	29.5121	29.6785	30.2098	30.0725	30.2372	30.52
Q88D96_PSEPK	PP_4931	DAO domain-containing protein	28.8301	28.4239	28.4404	28.7277	29.2772	28.9157	29.5179	29.5683
Q88F76_PSEPK	PP_4222	Putative SyrP protein	28.3122	#NUM!	28.3975	28.6402	26.6118	26.0044	26.1807	25.7544
Q88FH3_PSEPK	nuoF	NADH-quinone oxidoreductase subunit F	29.1905	28.1419	28.3876	28.0827	30.1061	30.0389	29.8168	29.774
Q88H18_PSEPK	PP_3547	Putative NAD(P)-binding oxidoreductase with NAD(P)-binding Rossmann-fold domain	28.5865	27.4245	27.6118	28.2326	28.9109	28.8686	28.7011	28.5831
Q88I55_PSEPK	PP_3146	Putative Oxidoreductase	25.1062	25.1031	25.2417	#NUM!	28.9446	28.709	#NUM!	28.8087
Q88I68_PSEPK	PP_3133	Putative Oxidoreductase	25.4516	26.582	25.3349	26.2025	26.0721	27.109	26.946	27.5292
Q88K07_PSEPK	PP_2486	NADH-dependent flavin oxidoreductase, Oye family	24.1758	24.1422	#NUM!	23.8852	#NUM!	#NUM!	#NUM!	23.0592
Q88LX7_PSEPK	rmd	Oxidoreductase Rmd	29.4964	27.5443	25.1557	27.9146	29.7206	29.9438	30.2639	30.2648
Q88M12_PSEPK	yciK	Putative oxidoreductase	29.7823	29.6603	29.3885	29.1095	30.0142	30.0006	30.2104	29.908
Q88MC7_PSEPK	PP_1646	Putative Thioredoxin	26.5437	27.9417	27.4772	#NUM!	29.148	29.3974	29.3789	29.3758
Q88NJ7_PSEPK	dps	DNA-binding stress protein	32.539	32.4579	32.6089	32.5946	33.1433	32.8355	33.0903	32.6649
Q88NX1_PSEPK	bfr-II	Bacterioferritin	28.0963	26.9944	28.4218	28.6467	29.5848	29.0209	29.839	29.8604
Q88PV6_PSEPK	PP_0742	Renalase	28.4922	26.2102	26.2215	27.0872	29.7733	29.7652	29.4548	29.481
Q88QK8_PSEPK	bfr-I	Bacterioferritin	29.5315	28.0672	28.2388	28.1611	30.3269	29.9581	30.143	29.8232
Q88RK2_PSEPK	dsbA	Thiol:disulfide interchange protein	29.8169	28.9558	31.0902	30.7304	30.1225	29.5576	29.1315	30.2135
Q88RQ7_PSEPK	qor-I	Quinone oxidoreductase	31.1341	30.711	31.2347	30.9482	32.3206	31.8619	31.9568	31.9532
Q88HV4_PSEPK	PP_3249	Putative oxidoreductase	28.8987	29.8716	29.4895	29.1823	27.904	26.8834	27.0398	27.4101
Q88CM6_PSEPK	PP_5154	Putative Oxidoreductase, FAD-binding	26.827	26.1894	25.7445	26.4452	27.4369	28.3383	27.943	26.8034
Q88IY2_PSEPK	PP_2867	Pyridine nucleotide-disulphide oxidoreductase family protein	27.059	27.5905	#NUM!	27.0402	30.1464	30.054	29.9248	30.051
Q88CG6_PSEPK	trxA	Thioredoxin	28.316	28.1412	28.9498	29.1574	31.6617	31.8837	32.1707	32.0478
Q88QI2_PSEPK	trx	Thioredoxin	28.6595	28.403	28.4144	28.5137	29.1423	29.2535	29.0575	29.1216
Q88D80_PSEPK	putA	Bifunctional protein PutA	29.3537	29.2373	28.8548	28.8803	31.3695	31.3768	31.0996	31.2186
Q88M05_PSEPK	aroA	3-phosphoshikimate 1-carboxyvinyltransferase	28.64	29.3561	29.2761	29.4192	30.8054	30.1261	30.4486	30.8177

[truncated: 10 more sheets: Transferases (secretome), Isomerases (secretome), Hydrolases (secretome), Ligases (secretome), Proteases (secretome), Kinases (secretome), Lyases (secretome), Translocases (secretome), Other function (secretome), Unknown function (secretome)]
